# Supplementary material for: The ubiquitin-conjugating enzyme HR6B is required for maintenance of X chromosome silencing in mouse spermatocytes and spermatids
Source: BMC Genomics. 2010 Jun 10;11:367. doi: 10.1186/1471-2164-11-367 (PMC3091626; doi:10.1186/1471-2164-11-367)
Supplement: Additional file 1 — Differentially expressed genes between Hr6b knockout and wild type germ cells. Sheet 1: differentially expressed genes between Hr6b knockout and wild type spermatocytes. Sheet 2: differentially expressed genes between Hr6b knockout and wild type spermatids [file 1471-2164-11-367-S1.XLS]

## Sheet: Sheet1 - spermatocyte
Affy_ID	LSKOvsLSWT	P.Value	adj.P.Val	Chromosome	Gene Symbol	Ensembl	Entrez Gene	RefSeq Protein ID	RefSeq Transcript ID
1423106_at	-2.18356	1.21e-06	0.0339136	11	Ube2b	ENSMUSG00000020390	P63147	NP_033484.2	NM_009458
1454216_at	1.93214	1.5e-06	0.0339136	X	4930408F14Rik	ENSMUSG00000073098	---	XP_001004968.1 /// XP_356334.1	XM_001004968 /// XM_356334
1423107_at	-1.80758	4.21e-06	0.0581131	11	Ube2b	ENSMUSG00000020390	P63147	NP_033484.2	NM_009458
1416034_at	2.29178	5.15e-06	0.0581131	10	Cd24a	ENSMUSG00000047139	P24807 /// Q3THW4 /// Q8CEU3	NP_033976.1	NM_009846
1418488_s_at	1.53138	9.12e-06	0.0822479	16	Ripk4	ENSMUSG00000005251	Q3UM04 /// Q9CV04 /// Q9ERK0	NP_076152.2	NM_023663
1452666_a_at	-1.70116	1.71e-05	0.0972782	1	Tmcc2	ENSMUSG00000042066	Q3T9T1 /// Q3TYQ4 /// Q3TZY4 /// Q80W04	NP_849205.1	NM_178874
1430524_at	1.52691	1.86e-05	0.0972782	X	1700020N15Rik /// LOC627927	ENSMUSG00000056815 /// ENSMUSG00000059690	Q9DA51	XP_110770.2 /// XP_135879.2 /// XP_979984.1 /// XP_995305.1	XM_110770 /// XM_135879 /// XM_974890 /// XM_990211
1420786_a_at	-1.26283	2.7e-05	0.0972782	Y	Rbmy1a1	ENSMUSG00000052831 /// ENSMUSG00000069031 /// ENSMUSG00000071960	O35698 /// Q60990	NP_035383.1	NM_011253
1450064_at	-1.13303	2.98e-05	0.0972782	---	---	---	---	---	---
1456192_x_at	1.61822	3.02e-05	0.0972782	X	Cypt3	ENSMUSG00000048573	Q3MSD3 /// Q80ZR9 /// Q8C1R8 /// Q8CH22	NP_775543.1	NM_173367
1438310_at	-1.4687	3.09e-05	0.0972782	---	---	---	---	---	---
1450063_at	-1.33962	3.13e-05	0.0972782	1	Fmn2	ENSMUSG00000028354	Q3UQ50 /// Q3USM5 /// Q505D3 /// Q9JL04	NP_062318.1	NM_019445
1432321_at	2.08203	3.22e-05	0.0972782	X	Cnbp2	ENSMUSG00000031330	Q9D548	NP_083434.1	NM_029158
1435197_at	1.14771	3.32e-05	0.0972782	1	Pou3f3	---	---	NP_032926.2	NM_008900
1436996_x_at	-1.27949	3.43e-05	0.0972782	10	Lzp-s	ENSMUSG00000069515	P17897	NP_038618.1	NM_013590
1417906_at	2.04266	3.56e-05	0.0972782	14	1700001F09Rik	ENSMUSG00000072606 /// ENSMUSG00000072605 /// ENSMUSG00000072603 /// ENSMUSG00000072602	Q5EBJ2 /// Q6P8U7 /// Q9DAR5	NP_082216.1	NM_027940
1428108_x_at	-1.31048	3.67e-05	0.0972782	1	Tmcc2	ENSMUSG00000042066	Q3T9T1 /// Q3TYQ4 /// Q3TZY4 /// Q80W04	NP_849205.1	NM_178874
1429578_at	1.22448	4.1e-05	0.0975344	14	1700049K14Rik	ENSMUSG00000021966	Q80Y38 /// Q9D9M0	NP_082801.1	NM_028525
1433018_at	1.21545	4.11e-05	0.0975344	---	4930560O18Rik	---	---	---	---
1456609_at	1.37901	5.24e-05	0.113482	4	Camk2n1	ENSMUSG00000046447	Q6QWF9 /// Q9CVM8	XP_895322.2 /// XP_984725.1	XM_890229 /// XM_979631
1448786_at	1.06981	5.46e-05	0.113482	6	1100001H23Rik	ENSMUSG00000030214	Q3TA89 /// Q8VCI0 /// Q9D1S0	NP_080082.1	NM_025806
1453506_at	1.19422	6.08e-05	0.113482	4	4930500O09Rik	ENSMUSG00000028492	Q8C5Z0	XP_131470.1 /// XP_904206.1 /// XP_904217.1 /// XP_918396.1 /// XP_927798.1 /// XP_927812.1 /// XP_992124.1 /// XP_992160.1 /// XP_992186.1	XM_131470 /// XM_899113 /// XM_899124 /// XM_913303 /// XM_922705 /// XM_922719 /// XM_987030 /// XM_987066 /// XM_987092
1417838_at	1.57726	6.31e-05	0.113482	Y	Ssty2 /// LOC382133 /// MGC107098 /// LOC434960 /// LOC435023 /// LOC666126	ENSMUSG00000074706 /// ENSMUSG00000073502 /// ENSMUSG00000073501 /// ENSMUSG00000074017 /// ENSMUSG00000074016 /// ENSMUSG00000075350 /// ENSMUSG00000075436 /// ENSMUSG00000074727 /// ENSMUSG00000074020 /// ENSMUSG00000075356 /// ENSMUSG00000075355 /// ENSMUSG00000075374	Q04282 /// Q149W4 /// Q497R7 /// Q5FWB5 /// Q5FWD4 /// Q5FWD5 /// Q5M8R5 /// Q62456 /// Q62457 /// Q62458 /// Q62459 /// Q62460 /// Q62461 /// Q78EE2 /// Q810R8 /// Q9D9T3	NP_001017393.1 /// NP_001017394.1 /// NP_001020412.1 /// NP_076035.2 /// NP_997045.1 /// XP_986900.1	NM_001017393 /// NM_001017394 /// NM_001025241 /// NM_023546 /// NM_207162 /// XM_981806
1429142_at	1.96341	7.35e-05	0.113482	6	1700012A03Rik	ENSMUSG00000029766	Q9DAF1	NP_083863.1	NM_029587
1429542_at	0.986821	7.62e-05	0.113482	8	1700007B14Rik	ENSMUSG00000031620	Q149I8 /// Q149I9 /// Q9DAN0	XP_486134.2 /// XP_904653.1 /// XP_910955.1 /// XP_924650.1 /// XP_994807.1 /// XP_994847.1 /// XP_994877.1 /// XP_994916.1	XM_486134 /// XM_899560 /// XM_905862 /// XM_919557 /// XM_989713 /// XM_989753 /// XM_989783 /// XM_989822
1433361_at	0.929414	7.75e-05	0.113482	---	4930527F18Rik	---	---	---	---
1424870_at	1.27138	8.25e-05	0.113482	9	Osbpl10	ENSMUSG00000040875	Q8R2T7	NP_683761.1	NM_148958
1456179_at	0.931686	8.33e-05	0.113482	---	---	---	---	---	---
1449347_a_at	-1.10938	8.48e-05	0.113482	X	Xlr4b /// Xlr4a /// Xlr4e	ENSMUSG00000031362 /// ENSMUSG00000067768	Q3TKR2 /// Q4QQJ8 /// Q9JJQ4 /// Q9JJQ7	NP_067340.1 /// XP_904006.2 /// XP_908882.1 /// XP_908886.1 /// XP_977743.1 /// XP_983465.1 /// XP_990891.1 /// XP_990926.1 /// XP_990964.1 /// XP_990997.1 /// XP_991036.1 /// XP_991071.1 /// XP_992561.1 /// XP_993890.1 /// XP_993921.1 /// XP_993961.1 /// XP_994003.1 /// XP_994036.1 /// XP_994077.1	NM_021365 /// XM_898913 /// XM_903789 /// XM_903793 /// XM_972649 /// XM_978371 /// XM_985797 /// XM_985832 /// XM_985870 /// XM_985903 /// XM_985942 /// XM_985977 /// XM_987467 /// XM_988796 /// XM_988827 /// XM_988867 /// XM_988909 /// XM_988942 /// XM_988983
1460459_at	2.00782	8.94e-05	0.113482	9	Paqr5	ENSMUSG00000032278	Q497J6 /// Q9DCU0	NP_083024.1	NM_028748
1430753_at	-0.93665	9.43e-05	0.113482	7	8030491N06Rik	ENSMUSG00000030882	Q6KAN9 /// Q9CX41	XP_001000131.1 /// XP_913886.2 /// XP_988314.1	XM_001000131 /// XM_908793 /// XM_983220
1446051_at	-0.892384	9.71e-05	0.113482	X	Gm1140	---	---	XP_356330.3 /// XP_994904.1	XM_356330 /// XM_989810
1457149_at	-1.03035	9.74e-05	0.113482	4	Ttc22	ENSMUSG00000034919	Q8C159	NP_808335.1	NM_177667
1442183_at	0.914751	0.000100028	0.113482	4	LOC236069	---	---	XP_135479.2	XM_135479 /// XR_004203
1432201_a_at	1.17733	0.000107332	0.113482	2	Zswim2	ENSMUSG00000034552	Q9D9X6	NP_082240.1	NM_027964
1452802_at	1.70827	0.000109128	0.113482	19	4933411K16Rik	---	Q80Y39 /// Q91W74 /// Q9CY60 /// Q9DCU9	XP_899534.1 /// XP_922794.1 /// XP_983395.1	XM_894441 /// XM_917701 /// XM_978301
1441667_s_at	-0.844397	0.000116383	0.113482	6	Smyd1	ENSMUSG00000055027	P97443 /// Q3UQT9 /// Q6DFW7 /// Q8BMV4	NP_033892.1	NM_009762
1452324_at	-0.892465	0.000116803	0.113482	15	Pvt1	---	Q3TMH8 /// Q62138	---	---
1429450_at	1.06653	0.000117267	0.113482	13	1700026J04Rik	---	Q3UT29 /// Q9D9W6	---	---
1429953_at	1.86493	0.000117554	0.113482	8	2210011C24Rik	---	Q9CVC4	XP_912460.1 /// XP_990693.1 /// XP_997557.1 /// XP_997588.1	XM_907367 /// XM_985599 /// XM_992463 /// XM_992494
1429744_at	2.30769	0.000119466	0.113482	5	4931407G18Rik	ENSMUSG00000007907	Q8C633 /// Q9D4L4	NP_081907.1	NM_027631
1429588_at	0.896043	0.000120354	0.113482	6	2810474O19Rik	ENSMUSG00000032712	Q5DTW7 /// Q5FWH0 /// Q7TNT1 /// Q8CCW3 /// Q8CCZ9 /// Q8CFR7 /// Q9CSA5 /// Q9CU82	NP_080330.1	NM_026054
1449984_at	-1.85554	0.000122366	0.113482	5	Cxcl2	---	P10889 /// Q3U1J5 /// Q3U1L9 /// Q3UCP1	NP_033166.1	NM_009140
1425408_a_at	-2.16651	0.000123375	0.113482	17	2610034M16Rik	ENSMUSG00000024227	Q8BGR1 /// Q8CFW9 /// Q8R1D9 /// Q9D097	NP_081277.1	NM_027001
1451167_at	0.871436	0.000126446	0.113482	7	Ccdc101	ENSMUSG00000030714	Q8R0I6 /// Q9DA08	NP_083615.2	NM_029339
1453589_a_at	0.90116	0.000127807	0.113482	8	2610005L07Rik	ENSMUSG00000071796	Q3TKB8 /// Q3TL67 /// Q3TU38 /// Q8C646	NP_001028628.1	NM_001033456
1418203_at	0.872609	0.000129591	0.113482	18	Pmaip1	ENSMUSG00000024521	Q9JM54	NP_067426.1	NM_021451
1418303_at	2.13414	0.000131082	0.113482	2	1700113O17Rik	ENSMUSG00000062651	Q9CQ70 /// Q9D9Q5	NP_080903.1	NM_026627
1426235_a_at	1.88001	0.000133582	0.113482	---	Glul	ENSMUSG00000026473	P15105 /// Q3TRK7 /// Q8C4V7 /// Q91VC6	NP_032157.2	NM_008131
1453879_at	1.99911	0.000134349	0.113482	5	1700016H13Rik	ENSMUSG00000029320	Q810Q2 /// Q9DAA3	XP_132216.1 /// XP_904973.1 /// XP_913822.1 /// XP_926107.1 /// XP_989269.1 /// XP_989297.1	XM_132216 /// XM_899880 /// XM_908729 /// XM_921014 /// XM_984175 /// XM_984203
1442063_at	-0.854083	0.000140072	0.113482	4	5930437A14Rik	ENSMUSG00000066113	Q14B74 /// Q8BSM2	NP_766130.1	NM_172542
1439446_at	1.41408	0.000148906	0.113482	13	BC048507	ENSMUSG00000064063	Q80ZS7	XP_621326.2 /// XP_911050.1 /// XP_995983.1	XM_621326 /// XM_905957 /// XM_990889
1453837_at	1.52781	0.0001498	0.113482	13	6330500D04Rik	ENSMUSG00000036006	Q3TQ58 /// Q6PAN3 /// Q80U16 /// Q9D9C2	NP_848773.2	NM_178658
1449928_at	0.874689	0.000150515	0.113482	X	Dynlt3	ENSMUSG00000031176	P56387 /// Q542J7 /// Q9D2T5 /// Q9D6M5	NP_080251.3	NM_025975
1432536_at	1.62735	0.000156511	0.113482	8	1700055M20Rik	ENSMUSG00000031794	Q3SXB6 /// Q3UFC7 /// Q6IMH0 /// Q9D9K7	NP_082808.1 /// NP_955534.1	NM_028532 /// NM_199455
1418592_at	1.05897	0.000157615	0.113482	9	Dnaja4	ENSMUSG00000032285	Q8R1X2 /// Q9JMC3	NP_067397.1	NM_021422
1453157_at	1.11068	0.00015806	0.113482	5	1700022A21Rik	ENSMUSG00000038165	---	XP_131911.1 /// XP_911650.1 /// XP_993006.1	XM_131911 /// XM_906557 /// XM_987912
1439379_x_at	1.87052	0.000158568	0.113482	16	Prm1	ENSMUSG00000022501	P02319 /// Q8CEM2	NP_038665.1	NM_013637
1423369_at	-1.10532	0.000158993	0.113482	X	Fmr1	ENSMUSG00000000838	P35922 /// Q547R0 /// Q6AXB7 /// Q8BPK8 /// Q8BPN5 /// Q925S6 /// Q925S7	NP_032057.2	NM_008031
1451306_at	-1.05476	0.000160214	0.113482	12	Cdca7l	ENSMUSG00000021175	Q922M5	NP_666152.1	NM_146040
1425227_a_at	0.993142	0.000164624	0.113482	11	Atp6v0a1	ENSMUSG00000019302	Q3TLR5 /// Q3TXT5 /// Q3TY98 /// Q6NXX6 /// Q99M55 /// Q9Z1G4	NP_058616.1	NM_016920
1437054_x_at	1.98975	0.000168007	0.113482	16	Prm1	ENSMUSG00000022501	P02319 /// Q8CEM2	NP_038665.1	NM_013637
1452602_a_at	1.81347	0.000168155	0.113482	17	1700001C19Rik	ENSMUSG00000047150	Q8K168 /// Q9DAS0	NP_083572.1	NM_029296
1448777_at	-0.803105	0.000172928	0.113482	6	Mcm2	---	P97310 /// Q3UJN1 /// Q3UK39	NP_032590.1	NM_008564
1456387_at	-1.03145	0.000174744	0.113482	18	Nol4	ENSMUSG00000041923	P60954 /// Q8BUA3 /// Q8C0U4 /// Q9CVW6 /// Q9CVY4	NP_950189.1	NM_199024
1432342_at	0.872514	0.000176217	0.113482	9	Nmnat3	---	Q3V3C7 /// Q3V3F1 /// Q99JR6	NP_653116.1	NM_144533
1428859_at	0.785234	0.000181333	0.113482	7	Paox	ENSMUSG00000025464	Q3TXR6 /// Q4GX45 /// Q8C0L6	NP_722478.2	NM_153783
1424899_at	0.937974	0.000184281	0.113482	9	Nmnat3	ENSMUSG00000032456	Q3V3C7 /// Q3V3F1 /// Q99JR6	NP_653116.1	NM_144533
1449467_at	1.22212	0.000184392	0.113482	Y	Ssty1 /// LOC665276 /// LOC665301 /// LOC665687	ENSMUSG00000075341 /// ENSMUSG00000075340 /// ENSMUSG00000075360 /// ENSMUSG00000075460 /// ENSMUSG00000075459 /// ENSMUSG00000073669 /// ENSMUSG00000073667	P13675 /// Q3TTD8	NP_033246.1 /// XP_978997.1 /// XP_979038.1 /// XP_979140.1 /// XP_979179.1 /// XP_980183.1 /// XP_980206.1	NM_009220 /// XM_973903 /// XM_973944 /// XM_974046 /// XM_974085 /// XM_975089 /// XM_975112
1454484_at	0.915336	0.000184808	0.113482	---	4933424L07Rik	---	---	---	---
1433345_s_at	0.808364	0.000185903	0.113482	4	4930448K20Rik	---	---	---	XR_001589 /// XR_001619 /// XR_004555
1449293_a_at	1.29666	0.000186772	0.113482	15	Skp2	ENSMUSG00000054115	Q4KMS0 /// Q569Z9 /// Q9Z0Z3	NP_038815.1 /// NP_663443.1	NM_013787 /// NM_145468
1448935_at	1.00012	0.000189819	0.113482	13	Cdyl	ENSMUSG00000059288	Q3TSA1 /// Q3U0W2 /// Q6P6N3 /// Q9WTK2	NP_034011.1	NM_009881
1456310_a_at	0.852218	0.000192516	0.113482	4	2610002J02Rik	ENSMUSG00000073684	Q3UN58	NP_001028306.1	NM_001033134
1454399_at	-0.845632	0.000198134	0.113482	---	2010003H20Rik	---	---	---	---
1452210_at	1.0443	0.00020081	0.113482	10	Dna2l	---	Q14BM9 /// Q6ZQJ5 /// Q8BSZ0 /// Q8K2P5 /// Q8R3J3	NP_796346.1	NM_177372
1456146_at	0.947908	0.00020164	0.113482	9	Osbpl10	---	Q8R2T7	NP_683761.1	NM_148958
1432566_at	1.39122	0.000204251	0.113482	X	1700129I15Rik	ENSMUSG00000060726	Q9D2R9	NP_084382.1	NM_030106
1427334_s_at	0.980267	0.000205063	0.113482	6	2810474O19Rik	ENSMUSG00000032712	Q5DTW7 /// Q5FWH0 /// Q7TNT1 /// Q8CCW3 /// Q8CCZ9 /// Q8CFR7 /// Q9CSA5 /// Q9CU82	NP_080330.1	NM_026054
1448501_at	2.11676	0.000208007	0.113482	X	Tspan6	ENSMUSG00000067377	O70401 /// Q3TV84 /// Q99L96	NP_062630.2	NM_019656
1429349_at	1.94336	0.000210232	0.113482	4	Hmgb4	ENSMUSG00000048686	Q571B7 /// Q5M8N9 /// Q5M8Q4 /// Q6P8W9 /// Q9DAR4	NP_081312.1	NM_027036
1431887_at	1.04724	0.000214265	0.113482	---	Rbm31y	ENSMUSG00000048704	Q9D3U4	XP_486938.1 /// XP_912170.1	XM_486938 /// XM_907077
1419019_a_at	1.92516	0.000214947	0.113482	X	Akap4	ENSMUSG00000050089	Q60662 /// Q9D3Z3	NP_001036007.1 /// NP_033781.2	NM_001042542 /// NM_009651
1450636_s_at	0.787343	0.00021868	0.113482	1	Akp5	ENSMUSG00000026246	Q3ULC9 /// Q7TPW4 /// Q91Z87	NP_031459.2	NM_007433
1436188_a_at	-0.839127	0.000225432	0.113482	8	Ndrg4	ENSMUSG00000036564	Q8BTG7 /// Q923D7	NP_663577.1	NM_145602
1458481_at	1.62494	0.000228128	0.113482	X	Gm614	ENSMUSG00000073048	Q3V2K1	NP_001028534.1	NM_001033362
1430007_a_at	1.11501	0.000235739	0.113482	18	Cabyr	ENSMUSG00000024430	Q3KNH8 /// Q9D424	NP_001035883.1 /// NP_001035884.1 /// NP_001035885.1 /// NP_081963.1 /// NP_859420.2	NM_001042418 /// NM_001042419 /// NM_001042420 /// NM_027687 /// NM_181731
1440285_at	-0.770989	0.000244056	0.113482	6	Ppp1r9a	ENSMUSG00000032827	Q3UUK5 /// Q3UXW4 /// Q7TN74 /// Q7TSA7 /// Q80TH3 /// Q80ZL7 /// Q8BMP0	NP_853626.1	NM_181595
1450565_at	1.08662	0.000244643	0.113482	13	Il9	ENSMUSG00000021538	P15247	NP_032399.1	NM_008373
1438791_at	1.75828	0.000244702	0.113482	---	1700016P04Rik	---	---	---	---
1448105_at	2.21989	0.000249858	0.113482	16	Prm2	ENSMUSG00000038015	P07978 /// Q545M0	NP_032959.1	NM_008933
1428356_at	1.20556	0.000252254	0.113482	11	Osbp2	ENSMUSG00000020435	Q5QNQ6 /// Q6PE09 /// Q8K005 /// Q8K0C7	NP_690031.2	NM_152818
1450842_a_at	-0.854738	0.000252579	0.113482	5	Cenpa	ENSMUSG00000029177	O35216 /// Q545C9	NP_031707.1	NM_007681
1435771_at	0.744	0.00025276	0.113482	2	Plcb4	---	Q5FWA6 /// Q6P8L2 /// Q8BXH1 /// Q91UZ1 /// Q9Z2T3	NP_038857.1	NM_013829
1420142_s_at	-0.732887	0.000255491	0.113482	10	Pa2g4	ENSMUSG00000025364	P50580 /// Q3TGU7 /// Q3UMW2	NP_035249.1	NM_011119
1436563_at	0.765481	0.000255614	0.113482	5	4932441J04Rik	---	---	---	---
1429923_x_at	2.09882	0.00026002	0.113482	1	Spata3	---	Q3V2M5 /// Q6P8X3 /// Q9D9T6	NP_081305.1 /// NP_081576.1 /// NP_082923.1	NM_027029 /// NM_027300 /// NM_028647
1453293_a_at	1.1862	0.000263645	0.113482	11	2810408A11Rik	ENSMUSG00000018570	Q3TAR5 /// Q6NSU2 /// Q9CZ35	NP_081695.2	NM_027419
1418956_at	1.78464	0.000264329	0.113482	8	Tssk6	ENSMUSG00000047654	Q925K9	NP_114393.1	NM_032004
1428821_at	1.19034	0.000265341	0.113482	2	Agpat2	ENSMUSG00000026922	Q8K3K7 /// Q9CWA8	NP_080488.1	NM_026212

## Sheet: Sheet2 - spermatids
Affy_ID	RSKOvsRSWT	P.Value	adj.P.Val	Chromosome	gene Name	Ensembl	Entrez Gene	RefSeq Protein ID	RefSeq Transcript ID
1425408_a_at	-2.87426	2.40685e-08	0.000592674	17	2610034M16Rik	ENSMUSG00000024227	69239	NP_081277.1	NM_027001
1437502_x_at	2.20085	6.30523e-08	0.000592674	10	Cd24a	ENSMUSG00000047139	12484	NP_033976.1	NM_009846
1454883_at	-2.43568	7.31734e-08	0.000592674	15	AI987692	ENSMUSG00000056293	331063	NP_808580.1	NM_177912
1417149_at	-1.97686	1.0619e-07	0.000592674	11	P4ha2	ENSMUSG00000018906	18452	NP_035161.1	NM_011031
1423107_at	-2.32102	1.21719e-07	0.000592674	11	Ube2b	ENSMUSG00000020390	22210	NP_033484.2	NM_009458
1416034_at	2.19294	1.32577e-07	0.000592674	10	Cd24a	ENSMUSG00000047139	12484	NP_033976.1	NM_009846
1448107_x_at	1.93947	1.38141e-07	0.000592674	7	Klk1	ENSMUSG00000063903	16612	NP_034769.4	NM_010639
1421585_at	-1.90097	1.5892e-07	0.000592674	11	4933439F11Rik	ENSMUSG00000075510	66784	NP_080042.1	NM_025766
1423607_at	1.86928	1.60064e-07	0.000592674	10	Lum	ENSMUSG00000036446	17022	NP_032550.1	NM_008524
1428767_at	1.95112	1.69024e-07	0.000592674	15	Gsdmdc1	ENSMUSG00000022575	69146	NP_081236.1	NM_026960
1447693_s_at	-2.61533	1.78341e-07	0.000592674	9	Neo1	---	18007	NP_001036217.1 /// NP_032710.2	NM_001042752 /// NM_008684
1425710_a_at	-1.81433	1.78599e-07	0.000592674	13	Homer1	ENSMUSG00000007617	26556	NP_036112.1 /// NP_671705.1 /// NP_687036.1	NM_011982 /// NM_147176 /// NM_152134
1449313_at	2.02805	1.86632e-07	0.000592674	7	Klk1b5	ENSMUSG00000066512	16622	NP_032482.1	NM_008456
1454329_at	1.8226	1.9769e-07	0.000592674	---	4933415J04Rik	---	71172	---	---
1452320_at	-1.94389	2.13721e-07	0.000592674	2	Lrp2	---	14725	XP_130308.4 /// XP_130363.3 /// XP_904939.1 /// XP_904947.1 /// XP_904952.1 /// XP_914178.1 /// XP_926236.1 /// XP_926257.1 /// XP_926267.1 /// XP_997692.1	XM_130308 /// XM_130363 /// XM_899846 /// XM_899854 /// XM_899859 /// XM_909085 /// XM_921143 /// XM_921164 /// XM_921174 /// XM_992598
1433536_at	-2.19374	2.14405e-07	0.000592674	10	Lrp11	ENSMUSG00000019796	237253	NP_766372.1	NM_172784
1453837_at	2.56239	2.34096e-07	0.000592674	13	6330500D04Rik	ENSMUSG00000036006	193385	NP_848773.2	NM_178658
1430685_at	1.70659	2.56512e-07	0.000592674	6	6330503C03Rik	ENSMUSG00000029861	76156	NP_083804.2	NM_029528
1432464_a_at	1.75458	2.63792e-07	0.000592674	8	2310057J16Rik	ENSMUSG00000044433	69697	NP_081447.1	NM_027171
1429889_at	2.27739	2.6625e-07	0.000592674	1	Faim3	ENSMUSG00000042474	69169	NP_081252.1	NM_026976
1434389_at	-1.72451	2.98667e-07	0.000592674	17	AI449023	---	106589	---	---
1430481_at	-1.68644	3.10618e-07	0.000592674	---	4930545L23Rik	---	78805	---	---
1448182_a_at	2.32549	3.24427e-07	0.000592674	10	Cd24a	ENSMUSG00000047139	12484	NP_033976.1	NM_009846
1453699_at	-2.86396	3.27362e-07	0.000592674	---	4930448D08Rik	---	74671	---	---
1439492_at	2.01593	3.35489e-07	0.000592674	2	C130053K05Rik	ENSMUSG00000039092	228677	NP_780676.1	NM_175467
1439666_at	1.68174	3.42561e-07	0.000592674	15	2010001J22Rik	ENSMUSG00000047394	70113	NP_001013040.1	NM_001013022
1417785_at	1.97716	3.56335e-07	0.000592674	16	Pla1a	ENSMUSG00000002847	85031	NP_598863.2	NM_134102
1433018_at	1.75835	3.67949e-07	0.000592674	---	4930560O18Rik	---	75838	---	---
1417595_at	1.71139	4.12945e-07	0.000616181	11	Meox1	ENSMUSG00000001493	17285	NP_034921.1	NM_010791
1448826_at	-1.64703	4.22287e-07	0.000616181	14	Myh6	---	17888	NP_034986.1	NM_010856
1451474_a_at	-2.57755	4.41258e-07	0.000616181	13	Parp8	ENSMUSG00000021725	52552	XP_001000670.1 /// XP_983188.1 /// XP_983270.1 /// XP_983310.1 /// XP_983354.1 /// XP_983391.1	XM_001000670 /// XM_978094 /// XM_978176 /// XM_978216 /// XM_978260 /// XM_978297
1423106_at	-3.28502	4.58013e-07	0.000616181	11	Ube2b	ENSMUSG00000020390	22210	NP_033484.2	NM_009458
1429809_at	-1.9877	4.62651e-07	0.000616181	10	Tmtc2	ENSMUSG00000036019	278279	NP_796342.2	NM_177368
1419821_s_at	-1.95863	4.64516e-07	0.000616181	1	Idh1	ENSMUSG00000025950	15926	NP_034627.2	NM_010497
1429953_at	1.68853	5.37096e-07	0.000692102	8	2210011C24Rik	---	70134	XP_912460.1 /// XP_990693.1 /// XP_997557.1 /// XP_997588.1	XM_907367 /// XM_985599 /// XM_992463 /// XM_992494
1452232_at	-1.85092	5.72727e-07	0.000710218	8	Galnt7	---	108150	NP_653332.2	NM_144731
1434158_at	-2.08133	5.8442e-07	0.000710218	13	Gmds	ENSMUSG00000038372	218138	NP_666153.1	NM_146041
1449994_at	-1.58626	5.98396e-07	0.000710218	5	Epgn	ENSMUSG00000035020	71920	NP_444317.1	NM_053087
1428821_at	1.57749	6.27204e-07	0.000725321	2	Agpat2	ENSMUSG00000026922	67512	NP_080488.1	NM_026212
1454062_at	-1.77008	6.88081e-07	0.000744508	1	4933402D24Rik	ENSMUSG00000025961	74426	XP_129823.2 /// XP_914108.1 /// XP_994393.1	XM_129823 /// XM_909015 /// XM_989299
1421340_at	-1.88986	6.88664e-07	0.000744508	10	Map3k5 /// LOC675366	ENSMUSG00000071369	26408 /// 675366	NP_032606.3 /// XP_986431.1	NM_008580 /// XM_981337
1419010_x_at	2.05698	7.05992e-07	0.000744508	7	Klk1b5	ENSMUSG00000066512	16622	NP_032482.1	NM_008456
1449960_at	2.6828	7.15111e-07	0.000744508	5	Nptx2	ENSMUSG00000059991	53324	NP_058069.1	NM_016789
1443671_x_at	1.87942	7.316e-07	0.000744508	15	2010001J22Rik	ENSMUSG00000047394	70113	NP_001013040.1	NM_001013022
1460459_at	1.6019	7.42841e-07	0.000744508	9	Paqr5	ENSMUSG00000032278	74090	NP_083024.1	NM_028748
1449027_at	1.59513	7.59363e-07	0.000744522	8	Rhou	ENSMUSG00000039960	69581	NP_598716.1	NM_133955
1430262_at	1.46239	8.18545e-07	0.000753664	---	5330411J11Rik	---	76676	---	---
1426642_at	-1.59452	8.33195e-07	0.000753664	1	Fn1	ENSMUSG00000026193	14268	NP_034363.1	NM_010233
1432196_a_at	1.82681	8.34922e-07	0.000753664	9	Dscaml1	ENSMUSG00000032087	114873	XP_001002206.1 /// XP_620746.2 /// XP_906674.1 /// XP_996915.1	XM_001002206 /// XM_620746 /// XM_901581 /// XM_991821
1424463_at	-1.50955	8.35529e-07	0.000753664	1	2210010L05Rik	---	98682	NP_598590.1 /// NP_835182.1	NM_133829 /// NM_178081
1419114_at	-1.45032	8.62504e-07	0.000762741	3	Alg14	ENSMUSG00000039887	66789	NP_077140.1	NM_024178
1439830_at	-1.78163	9.50313e-07	0.000824232	---	LOC675366	---	675366	XP_986431.1	XM_981337
1458481_at	1.78009	9.98812e-07	0.000849951	X	Gm614	ENSMUSG00000073048	245536	NP_001028534.1	NM_001033362
1434528_at	1.69864	1.05603e-06	0.000865791	15	Aard	ENSMUSG00000068522	239435	NP_780712.1	NM_175503
1452218_at	-1.51956	1.06721e-06	0.000865791	11	Ccdc117	ENSMUSG00000020482	104479	NP_598794.1	NM_134033
1429852_at	1.51491	1.07502e-06	0.000865791	11	Ccdc57	ENSMUSG00000048445	71276	NP_082021.1	NM_027745
1417817_a_at	1.60322	1.13092e-06	0.000866837	3	Wwtr1	ENSMUSG00000027803	97064	NP_598545.2	NM_133784
1437155_a_at	1.63052	1.13253e-06	0.000866837	3	Wwtr1	ENSMUSG00000027803	97064	NP_598545.2	NM_133784
1424089_a_at	-1.39358	1.13398e-06	0.000866837	---	Tcf4	ENSMUSG00000053477	21413	NP_038713.1	NM_013685
1421181_at	1.58731	1.18809e-06	0.000873815	15	Nptxr	ENSMUSG00000022421	73340	NP_109614.2	NM_030689
1449593_at	1.58776	1.20091e-06	0.000873815	---	---	---	---	---	---
1450757_at	-1.63934	1.20123e-06	0.000873815	8	Cdh11	ENSMUSG00000031673	12552	NP_033996.3	NM_009866
1428761_a_at	-1.68171	1.26913e-06	0.000908555	4	Snapc3	ENSMUSG00000028483	77634	NP_084225.1	NM_029949
1422473_at	-1.62918	1.29683e-06	0.000913877	4	Pde4b	ENSMUSG00000028525	18578	NP_062814.2	NM_019840
1443670_at	1.40097	1.33215e-06	0.00092433	15	2010001J22Rik	ENSMUSG00000047394	70113	NP_001013040.1	NM_001013022
1419146_a_at	1.37459	1.38191e-06	0.000929118	11	Gck	ENSMUSG00000041798	103988	NP_034422.2	NM_010292
1455908_a_at	-1.45123	1.3973e-06	0.000929118	11	Scpep1	ENSMUSG00000000278	74617	NP_083299.2	NM_029023
1427306_at	1.42938	1.40086e-06	0.000929118	7	Ryr1	ENSMUSG00000030592	20190	NP_033135.1	NM_009109
1429743_at	-1.45172	1.46811e-06	0.000959611	---	6720468P15Rik	---	78073	---	---
1448798_at	-1.33504	1.51554e-06	0.000976461	3	Eps8l3	---	99662	NP_598628.1	NM_133867
1457133_at	-1.46854	1.54097e-06	0.000978864	---	---	---	---	---	---
1460399_at	-1.45152	1.5679e-06	0.00098214	11	Ccdc117	ENSMUSG00000020482	104479	NP_598794.1	NM_134033
1430057_s_at	1.57809	1.65189e-06	0.00102057	2	Lrrc57	ENSMUSG00000027286	66606	NP_079933.2	NM_025657
1428781_at	1.73128	1.68899e-06	0.0010211	7	Dmkn	---	73712	NP_082894.1 /// NP_766487.2	NM_028618 /// NM_172899
1433501_at	-1.96522	1.70227e-06	0.0010211	3	Ctso	ENSMUSG00000028015	229445	NP_808330.1	NM_177662
1416724_x_at	-1.33785	1.72066e-06	0.0010211	---	Tcf4	ENSMUSG00000053477	21413	NP_038713.1	NM_013685
1435617_at	-1.43309	1.74816e-06	0.00102394	---	AI480743	---	106606	---	---
1458440_at	-1.42604	1.83304e-06	0.0010395	11	Specc1	ENSMUSG00000042331	432572	NP_001025107.1	NM_001029936
1432505_at	1.671	1.84995e-06	0.0010395	10	1700009J07Rik	---	75188	NP_083476.1	NM_029200
1452714_at	-1.86289	1.86394e-06	0.0010395	2	Tanc1	ENSMUSG00000035168	66860	NP_938036.2	NM_198294
1448595_a_at	1.31002	1.86692e-06	0.0010395	X	Bex1	ENSMUSG00000050071	19716	NP_033078.2	NM_009052
1418272_at	1.31619	1.9066e-06	0.00104865	4	Oxct2a	---	64059	NP_071316.1	NM_022033
1418956_at	1.39032	2.04279e-06	0.00110288	8	Tssk6	ENSMUSG00000047654	83984	NP_114393.1	NM_032004
1437911_at	-1.29599	2.0541e-06	0.00110288	17	6330416L07Rik	---	319615	NP_795936.1	NM_176962
1423606_at	-1.46073	2.08778e-06	0.00110778	3	Postn	ENSMUSG00000027750	50706	NP_056599.1	NM_015784
1428375_at	-1.38961	2.12069e-06	0.00111215	10	4932415G12Rik	---	67723	---	---
1422820_at	1.39564	2.14575e-06	0.00111236	7	Lipe	ENSMUSG00000003123	16890	NP_001034596.1 /// NP_034849.2	NM_001039507 /// NM_010719
1456076_at	1.34803	2.22214e-06	0.00112835	2	Defb19	ENSMUSG00000050645	246700	NP_660139.1	NM_145157
1426231_at	-1.28417	2.22822e-06	0.00112835	17	Vit	ENSMUSG00000024076	74199	NP_083089.1	NM_028813
1432346_a_at	1.34427	2.25164e-06	0.00112835	10	Cdh23	ENSMUSG00000012819	22295	NP_075859.1	NM_023370
1433988_s_at	-1.87208	2.28325e-06	0.00113161	---	C230098O21Rik	---	102153	---	---
1452592_at	1.58393	2.3474e-06	0.00113936	3	Mgst2	---	211666	NP_778160.2	NM_174995
1419636_at	-1.5304	2.3494e-06	0.00113936	13	4833420G17Rik	ENSMUSG00000062822	67392	NP_080403.3	NM_026127
1433772_at	-1.36079	2.43332e-06	0.0011657	16	Stch	ENSMUSG00000032932	110920	NP_084477.1	NM_030201
1453777_a_at	-1.25424	2.45542e-06	0.0011657	3	Ndst3	ENSMUSG00000027977	83398	NP_112463.2	NM_031186
1420490_at	1.41426	2.52873e-06	0.001188	7	Klk1b16	ENSMUSG00000038968	16615	NP_032480.1	NM_008454
1449969_at	1.34094	2.59573e-06	0.00119125	3	Tmod4	ENSMUSG00000005628	50874	NP_057921.1	NM_016712
1449933_a_at	-1.26498	2.60828e-06	0.00119125	1	5730449L18Rik	ENSMUSG00000014980	66637	NP_079953.1	NM_025677
1417649_at	1.3222	2.64831e-06	0.00119125	7	Cdkn1c	ENSMUSG00000037664	12577	NP_034006.2	NM_009876
1460241_a_at	1.63838	2.66229e-06	0.00119125	6	St3gal5	ENSMUSG00000056091	20454	NP_001030305.1 /// NP_035505.2	NM_001035228 /// NM_011375
1452473_at	-1.4054	2.6677e-06	0.00119125	6	E130201N16Rik	ENSMUSG00000045725	78004	NP_084300.1	NM_030024
1452014_a_at	-1.54615	2.72512e-06	0.00120496	10	Igf1	ENSMUSG00000020053	16000	NP_034642.1 /// NP_908941.1	NM_010512 /// NM_184052
1441667_s_at	-1.35442	2.80591e-06	0.00120889	6	Smyd1	ENSMUSG00000055027	12180	NP_033892.1	NM_009762
1424603_at	-1.77276	2.84074e-06	0.00120889	6	Sumf1	ENSMUSG00000030101	58911	NP_666049.1	NM_145937
1436360_at	-1.21777	2.85398e-06	0.00120889	7	Hkr2	---	232878	NP_001001447.1	NM_001001447
1450734_at	-1.60505	2.88242e-06	0.00120889	---	Lztr2	ENSMUSG00000026589	89867	NP_203505.2	NM_033354
1434187_at	-1.30672	2.8875e-06	0.00120889	---	---	ENSMUSG00000063362	---	---	---
1435230_at	-1.55082	2.89483e-06	0.00120889	17	Ankrd12	ENSMUSG00000034647	106585	NP_001020743.1	NM_001025572
1428440_at	-1.3663	2.96078e-06	0.00122509	2	Slc25a12	---	78830	NP_766024.1	NM_172436
1436920_at	1.94596	3.06164e-06	0.00123351	14	Pcdh17	ENSMUSG00000035566	219228	NP_001013775.1	NM_001013753
1434037_s_at	-1.32145	3.09056e-06	0.00123351	17	Pcaf	ENSMUSG00000000708	18519	NP_064389.2	NM_020005
1423540_at	1.50615	3.1005e-06	0.00123351	10	Rbms2	ENSMUSG00000040043	56516	NP_001034169.1 /// NP_062685.2	NM_001039080 /// NM_019711
1455700_at	-1.44762	3.13393e-06	0.00123351	10	Mterfd3	ENSMUSG00000049038	74238	NP_083108.1	NM_028832
1424339_at	1.24228	3.19657e-06	0.00123351	5	Oasl1	ENSMUSG00000041827	231655	NP_660210.1	NM_145209
1419378_a_at	1.44174	3.33869e-06	0.00123351	9	Fxyd2	ENSMUSG00000059412	11936	NP_031529.2 /// NP_439888.1 /// NP_439889.1	NM_007503 /// NM_052823 /// NM_052824
1416601_a_at	1.7765	3.34645e-06	0.00123351	16	Dscr1	ENSMUSG00000022951	54720	NP_062339.2	NM_019466
1418303_at	1.42992	3.3473e-06	0.00123351	2	1700113O17Rik	ENSMUSG00000062651	68231	NP_080903.1	NM_026627
1429570_at	1.3632	3.3488e-06	0.00123351	8	Mlkl	ENSMUSG00000012519	74568	NP_083281.1	NM_029005
1434252_at	-1.46385	3.36411e-06	0.00123351	10	Tmcc3	ENSMUSG00000020023	319880	NP_742048.2	NM_172051
1459995_at	1.39485	3.38733e-06	0.00123351	7	1700015G11Rik	---	75529	XP_001004106.1 /// XP_001004110.1 /// XP_900554.1 /// XP_900563.1 /// XP_923865.1 /// XP_923873.1	XM_001004106 /// XM_001004110 /// XM_895461 /// XM_895470 /// XM_918772 /// XM_918780
1427990_at	-1.54228	3.40334e-06	0.00123351	4	Usp45	ENSMUSG00000040455	77593	NP_690038.1	NM_152825
1448007_at	-1.42628	3.41991e-06	0.00123351	2	Baz2b	ENSMUSG00000026987	407823	NP_001001182.2	NM_001001182
1456310_a_at	1.47653	3.43794e-06	0.00123351	4	2610002J02Rik	ENSMUSG00000073684	67513	NP_001028306.1	NM_001033134
1429924_at	1.39737	3.44483e-06	0.00123351	1	1700019O17Rik	ENSMUSG00000036574	71863	XP_484891.1 /// XP_901012.1 /// XP_910922.1 /// XP_924633.1 /// XP_984416.1 /// XP_984465.1	XM_484891 /// XM_895919 /// XM_905829 /// XM_919540 /// XM_979322 /// XM_979371
1425347_a_at	-1.22648	3.47078e-06	0.00123351	17	Zfp318	ENSMUSG00000015597	57908	NP_067321.1 /// NP_997554.1	NM_021346 /// NM_207671
1443839_at	-1.22517	3.47619e-06	0.00123351	5	1700010H22Rik	---	75500	NP_083588.1	NM_029312
1439323_a_at	1.22257	3.49727e-06	0.00123351	7	Map4k1 /// LOC672367	ENSMUSG00000037337	26411 /// 672367	NP_032305.2	NM_008279 /// XR_003832
1452833_at	-1.59781	3.53022e-06	0.00123351	3	Rapgef2	ENSMUSG00000062232	76089	XP_203999.7 /// XP_988720.1	XM_203999 /// XM_983626
1426614_at	-1.23516	3.53026e-06	0.00123351	2	Prkcbp1	---	228880	NP_081506.3	NM_027230
1429918_at	-1.6864	3.60151e-06	0.00123351	9	Arhgap20	---	244867	NP_780744.2	NM_175535
1420786_a_at	1.40722	3.62372e-06	0.00123351	Y	Rbmy1a1	ENSMUSG00000052831 /// ENSMUSG00000069031 /// ENSMUSG00000071960	19657	NP_035383.1	NM_011253
1430422_at	1.25563	3.62932e-06	0.00123351	2	1700020A23Rik	ENSMUSG00000027409	75656	XP_355391.1 /// XP_899868.1 /// XP_923319.1 /// XP_930657.1 /// XP_998678.1 /// XP_998700.1	XM_355391 /// XM_894775 /// XM_918226 /// XM_925564 /// XM_993584 /// XM_993606
1425321_a_at	1.25366	3.69275e-06	0.00123351	12	Clmn	ENSMUSG00000021097	94040	NP_001035772.1 /// NP_444385.2	NM_001040682 /// NM_053155
1452368_at	1.18522	3.70715e-06	0.00123351	10	Bcr	ENSMUSG00000009681	110279	XP_903136.1 /// XP_988523.1 /// XP_988879.1 /// XP_988912.1 /// XP_988957.1	XM_898043 /// XM_983429 /// XM_983785 /// XM_983818 /// XM_983863
1420997_a_at	1.30614	3.71987e-06	0.00123351	7	Gpi1 /// LOC676596	ENSMUSG00000036427	14751 /// 676596	NP_032181.1	NM_008155 /// XR_004940
1431955_at	1.40562	3.74722e-06	0.00123351	---	4930453H23Rik	---	74683	---	---
1426708_at	-1.44583	3.75008e-06	0.00123351	5	Antxr2	---	71914	NP_598499.1	NM_133738
1427677_a_at	-1.22893	3.7743e-06	0.00123351	7	Sox6	ENSMUSG00000051910	20679	NP_001020731.1 /// NP_035575.1	NM_001025560 /// NM_011445
1443840_x_at	-1.19639	3.81541e-06	0.00123798	5	1700010H22Rik	---	75500	NP_083588.1	NM_029312
1428059_at	1.46638	3.9001e-06	0.00125026	1	Cd247	---	12503	NP_112439.1	NM_031162
1437360_at	1.31189	3.93081e-06	0.00125026	X	Pcdh19	ENSMUSG00000051323	279653	XP_205287.3 /// XP_979026.1 /// XP_980586.1	XM_205287 /// XM_973932 /// XM_975492
1449867_at	1.18445	3.93643e-06	0.00125026	15	Hoxc9	ENSMUSG00000036139	15427	NP_032298.1	NM_008272
1437150_at	-1.40607	3.97834e-06	0.00125474	4	1700012H17Rik	ENSMUSG00000049119	242297	NP_775602.1	NM_173426
1421052_a_at	1.41753	4.06028e-06	0.00127102	X	Sms /// LOC671878	---	20603 /// 671878	NP_033240.2 /// XP_001001379.1	NM_009214 /// XM_001001379
1434829_at	-1.28333	4.1511e-06	0.00127102	9	Cbl	---	12402	NP_031645.2	NM_007619
1429142_at	1.52544	4.16469e-06	0.00127102	6	1700012A03Rik	ENSMUSG00000029766	76382	NP_083863.1	NM_029587
1437603_at	1.25664	4.24194e-06	0.00127102	2	BC050777	ENSMUSG00000055882	241850	NP_899004.1	NM_183181
1450302_at	1.2052	4.28967e-06	0.00127102	2	4930470P17Rik	ENSMUSG00000043583	67637	NP_080563.1	NM_026287
1432081_at	1.21352	4.30235e-06	0.00127102	17	Cyp1b1	---	13078	NP_034124.1	NM_009994
1449269_at	1.25151	4.30629e-06	0.00127102	1	F5	ENSMUSG00000026579	14067	NP_032002.1	NM_007976
1448786_at	1.18663	4.32365e-06	0.00127102	6	1100001H23Rik	ENSMUSG00000030214	66857	NP_080082.1	NM_025806
1438413_at	-1.53399	4.33266e-06	0.00127102	16	Senp7	ENSMUSG00000052917	66315	NP_001003971.1 /// NP_001003972.1 /// NP_001003973.1 /// NP_079759.2	NM_001003971 /// NM_001003972 /// NM_001003973 /// NM_025483
1416250_at	1.27935	4.33804e-06	0.00127102	1	Btg2	ENSMUSG00000020423	12227	NP_031596.1	NM_007570
1415935_at	-1.46208	4.33998e-06	0.00127102	17	Smoc2	---	64074	NP_071710.1	NM_022315
1449011_at	1.14987	4.58435e-06	0.00130749	13	Slc12a7	ENSMUSG00000017756	20499	NP_035520.1	NM_011390
1426235_a_at	1.33622	4.61968e-06	0.00130749	---	Glul	ENSMUSG00000026473	14645	NP_032157.2	NM_008131
1454238_a_at	-1.23942	4.69725e-06	0.00130749	5	1700010H22Rik	ENSMUSG00000067101	75500	NP_083588.1	NM_029312
1436361_at	2.43974	4.71193e-06	0.00130749	10	Vgll2	ENSMUSG00000049641	215031	NP_722481.1	NM_153786
1456137_at	-1.46868	4.7204e-06	0.00130749	12D2|12	Nrxn3	---	18191	NP_766132.1	NM_172544
1428743_at	1.3984	4.77688e-06	0.00130749	5	Bri3bp	ENSMUSG00000037905	76809	NP_084028.1	NM_029752
1426908_at	-1.25516	4.82401e-06	0.00130749	8	Galnt7	ENSMUSG00000031608	108150	NP_653332.2	NM_144731
1458705_at	-1.14871	4.86355e-06	0.00130749	---	1700031C06Rik	---	73289	---	---
1428859_at	1.18102	4.89381e-06	0.00130749	7	Paox	ENSMUSG00000025464	212503	NP_722478.2	NM_153783
1422474_at	-1.68254	4.89383e-06	0.00130749	4	Pde4b	---	18578	NP_062814.2	NM_019840
1421105_at	1.40955	4.91499e-06	0.00130749	2	Jag1	ENSMUSG00000027276	16449	NP_038850.1	NM_013822
1419271_at	-1.20484	4.92685e-06	0.00130749	2	Pax6	ENSMUSG00000027168	18508	NP_038655.1	NM_013627
1425085_at	-1.1457	4.93914e-06	0.00130749	17	6330416L07Rik	---	319615	NP_795936.1	NM_176962
1419056_at	1.77304	4.95875e-06	0.00130749	7	Rtn2	ENSMUSG00000030401	20167	NP_001020535.1 /// NP_038676.1	NM_001025364 /// NM_013648
1419736_a_at	1.30643	4.96663e-06	0.00130749	X	Eif1ay	---	66235	NP_079713.2	NM_025437
1421114_a_at	-1.30221	4.9706e-06	0.00130749	10	Dspg3	ENSMUSG00000019936	13516	NP_031910.1	NM_007884
1434719_at	1.20149	5.03813e-06	0.00130749	6	A2m /// LOC677369	ENSMUSG00000030111	232345 /// 677369	NP_783327.1	NM_175628 /// XR_005046
1433919_at	-1.19526	5.03902e-06	0.00130749	6	Asb4	ENSMUSG00000042607	65255	NP_075535.1	NM_023048
1424951_at	1.15352	5.06435e-06	0.00130749	5	Baiap2l1	---	66898	NP_080109.1	NM_025833
1448005_at	-1.2281	5.08663e-06	0.00130749	10	Sash1	ENSMUSG00000015305	70097	NP_780364.3	NM_175155
1448145_at	1.21667	5.11085e-06	0.00130749	8	Wwp2	ENSMUSG00000031930	66894	NP_080106.1	NM_025830
1452222_at	-1.25073	5.12074e-06	0.00130749	10	Utrn	---	22288	NP_035812.3	NM_011682
1436395_at	-1.40351	5.13127e-06	0.00130749	15	Card6	ENSMUSG00000041849	239319	XP_139295.2 /// XP_909805.1 /// XP_978654.1	XM_139295 /// XM_904712 /// XM_973560
1430094_at	1.13414	5.18459e-06	0.00131365	1	4931440L10Rik	---	71001	NP_899115.1	NM_183292
1449590_a_at	-1.26302	5.29516e-06	0.00132053	9	Mras	ENSMUSG00000032470	17532	NP_032650.1	NM_008624
1423059_at	-1.15251	5.3242e-06	0.00132053	15	Ptk2	ENSMUSG00000022607	14083	NP_032008.1	NM_007982
1454674_at	1.60605	5.32801e-06	0.00132053	9	Fez1	---	235180	NP_898994.1	NM_183171
1442739_at	1.3411	5.32885e-06	0.00132053	17	BC031441	---	240120	NP_666361.1	NM_146249
1454246_at	2.04851	5.42691e-06	0.00132802	16	St3gal6	ENSMUSG00000022747	54613	NP_061254.1	NM_018784
1416056_a_at	1.37126	5.44533e-06	0.00132802	X	Ndufb11	ENSMUSG00000031059	104130	NP_062308.1	NM_019435
1459433_at	-1.21157	5.46029e-06	0.00132802	---	C130051F05Rik	---	320348	---	---
1422649_at	-1.1655	5.47687e-06	0.00132802	6	Cntn6	ENSMUSG00000030092	53870	NP_059079.2	NM_017383
1457085_at	-1.30534	5.5301e-06	0.00133376	5	LOC665934 /// LOC669392 /// LOC676468	---	665934 /// 669392 /// 676468	XP_979879.1 /// XP_985498.1 /// XP_995388.1	XM_974785 /// XM_980404 /// XM_990294
1441460_at	-1.11216	5.60243e-06	0.00134402	6	Fgfr1op2	---	67529	NP_080494.1	NM_026218
1429566_a_at	1.35492	5.66502e-06	0.00135184	6	Hipk2	ENSMUSG00000061436	15258	NP_034563.1	NM_010433
1421290_at	-1.27072	5.72071e-06	0.00135226	4	Hspb7	ENSMUSG00000006221	29818	NP_038896.2	NM_013868
1436552_at	-1.40302	5.72675e-06	0.00135226	18	Jakmip2	ENSMUSG00000024502	76217	XP_129010.3 /// XP_928021.1 /// XP_994723.1	XM_129010 /// XM_922928 /// XM_989629
1430855_at	1.25234	5.77979e-06	0.00135768	2	Col20a1	ENSMUSG00000016356	73368	XP_181390.5 /// XP_919897.1 /// XP_995542.1	XM_181390 /// XM_914804 /// XM_990448
1415951_at	1.41211	5.86418e-06	0.00135899	11	Fkbp10	ENSMUSG00000001555	14230	NP_034351.1	NM_010221
1453701_at	-1.1362	5.93647e-06	0.00135899	---	4921515E04Rik	---	70886	---	---
1449045_at	1.30894	5.94637e-06	0.00135899	8	Afg3l1	ENSMUSG00000031967	114896	NP_473411.2	NM_054070
1433829_a_at	-1.34697	5.94688e-06	0.00135899	---	Hnrpa2b1	---	53379	NP_058086.2 /// NP_872591.1	NM_016806 /// NM_182650
1432094_a_at	-1.30963	5.9687e-06	0.00135899	6	1700034M03Rik	ENSMUSG00000001376	73288	NP_077222.3	NM_024260
1451204_at	1.38776	5.98321e-06	0.00135899	14	Scara5	ENSMUSG00000022032	71145	NP_083179.1	NM_028903
1440261_at	-1.51435	5.99628e-06	0.00135899	2	Ap4e1	---	108011	XP_899582.1 /// XP_906692.1 /// XP_906694.1 /// XP_906697.1 /// XP_923157.1 /// XP_930548.1 /// XP_930554.1 /// XP_996496.1 /// XP_996515.1 /// XP_996536.1 /// XP_996555.1	XM_894489 /// XM_901599 /// XM_901601 /// XM_901604 /// XM_918064 /// XM_925455 /// XM_925461 /// XM_991402 /// XM_991421 /// XM_991442 /// XM_991461
1418643_at	-1.4678	6.02651e-06	0.00135901	12	Tspan13	ENSMUSG00000020577	66109	NP_079635.1	NM_025359
1419764_at	1.88217	6.10846e-06	0.00137064	3	Chi3l3	ENSMUSG00000040809	12655	NP_034022.1	NM_009892
1455222_a_at	-1.28064	6.14336e-06	0.00137164	9	Ubp1	ENSMUSG00000009741	22221	NP_038727.1	NM_013699
1454432_at	-1.09288	6.2143e-06	0.00137908	---	4933423N03Rik	---	71170	---	---
1421367_at	1.27058	6.256e-06	0.00137908	4	4930549C01Rik	ENSMUSG00000036921	67663	NP_080576.1	NM_026300
1419315_at	1.21928	6.26843e-06	0.00137908	1	Slamf9	ENSMUSG00000026548	98365	NP_083888.2	NM_029612
1425451_s_at	1.11446	6.36306e-06	0.00138854	3	Chi3l3 /// Chi3l4	ENSMUSG00000040809 /// ENSMUSG00000063779	104183 /// 12655	NP_034022.1 /// NP_660108.1	NM_009892 /// NM_145126
1419625_at	1.09716	6.42195e-06	0.00138854	17	Hspa1l	ENSMUSG00000007033	15482	NP_038586.1	NM_013558
1449975_a_at	-1.17693	6.45055e-06	0.00138854	17	Park2	---	50873	NP_057903.1	NM_016694
1448792_a_at	1.22769	6.45966e-06	0.00138854	7	Cyp2f2	ENSMUSG00000052974	13107	NP_031843.1	NM_007817
1435614_s_at	-1.19796	6.46532e-06	0.00138854	9	Rasgrf1	ENSMUSG00000032356	19417	NP_001034744.1 /// NP_035375.1	NM_001039655 /// NM_011245
1438944_at	-1.09306	6.55224e-06	0.00139955	---	1700007J24Rik	---	75492	---	---
1425235_s_at	1.2519	6.57867e-06	0.00139955	2	Col20a1	ENSMUSG00000016356	73368	XP_181390.5 /// XP_919897.1 /// XP_995542.1	XM_181390 /// XM_914804 /// XM_990448
1444770_at	1.47991	6.72352e-06	0.00140271	---	1700095A13Rik	---	76995	---	---
1433381_at	-1.24729	6.73569e-06	0.00140271	---	4921509A06Rik	---	70883	---	---
1436502_at	-1.23742	6.74522e-06	0.00140271	8	Mtus1	ENSMUSG00000045636	102103	NP_001005863.1 /// NP_001005864.1 /// NP_001005865.2	NM_001005863 /// NM_001005864 /// NM_001005865
1435234_at	-1.12538	6.7453e-06	0.00140271	1	Ncoa2	---	17978	NP_032704.1	NM_008678
1426621_a_at	1.32023	6.74905e-06	0.00140271	18	Ppp2r2b	ENSMUSG00000024500	72930	NP_081807.1 /// NP_082668.1	NM_027531 /// NM_028392
1432137_at	-1.25991	6.8244e-06	0.00141187	---	4933434P08Rik	---	71282	---	---
1447710_at	1.51783	6.87872e-06	0.00141661	---	1700019P21Rik	---	75546	---	---
1423066_at	1.09571	7.06609e-06	0.00142597	12	Dnmt3a	ENSMUSG00000020661	13435	NP_031898.1 /// NP_714965.1	NM_007872 /// NM_153743
1450184_s_at	1.29553	7.13465e-06	0.00142597	15	Tef	ENSMUSG00000022389	21685	NP_059072.1 /// NP_705617.1	NM_017376 /// NM_153484
1452908_at	-1.17435	7.13979e-06	0.00142597	10	Dip2a	ENSMUSG00000020231	64451	XP_147419.6 /// XP_903775.1 /// XP_903784.1 /// XP_903793.1 /// XP_979220.1 /// XP_984556.1 /// XP_988043.1 /// XP_991808.1	XM_147419 /// XM_898682 /// XM_898691 /// XM_898700 /// XM_974126 /// XM_979462 /// XM_982949 /// XM_986714
1449028_at	1.35672	7.1841e-06	0.00142597	8	Rhou	ENSMUSG00000039960	69581	NP_598716.1	NM_133955
1430516_at	-1.13997	7.2209e-06	0.00142597	---	4930428B01Rik	---	73854	---	---
1453376_at	1.13767	7.27435e-06	0.00142597	17	4921524J06Rik	---	77057	---	---
1425870_a_at	1.46148	7.3134e-06	0.00142597	19	Kcnip2	ENSMUSG00000025221	80906	NP_109641.2 /// NP_663749.1 /// NP_663750.1	NM_030716 /// NM_145703 /// NM_145704
1442363_at	1.18494	7.32255e-06	0.00142597	17	1110012J17Rik	---	68617	NP_766551.2	NM_172963
1457731_at	-1.49835	7.40433e-06	0.00142597	4	Snapc3	---	77634	NP_084225.1	NM_029949
1429839_a_at	-1.61704	7.41971e-06	0.00142597	15	Yaf2	ENSMUSG00000022634	67057	NP_077151.3	NM_024189
1453400_at	1.49374	7.45077e-06	0.00142597	14	4933428D01Rik	ENSMUSG00000021791	71200	XP_127662.1 /// XP_896490.1 /// XP_918573.1 /// XP_927877.1 /// XP_990853.1 /// XP_990886.1	XM_127662 /// XM_891397 /// XM_913480 /// XM_922784 /// XM_985759 /// XM_985792
1447944_at	-1.20824	7.45233e-06	0.00142597	5	Zkscan1	ENSMUSG00000029729	74570	NP_084145.1 /// NP_598667.2	NM_029869 /// NM_133906
1420767_at	1.18435	7.46268e-06	0.00142597	6	1700019G17Rik	ENSMUSG00000068299	75541	NP_083607.2	NM_029331
1430644_at	1.1023	7.49189e-06	0.00142597	5	Wbscr25	ENSMUSG00000054909	71304	XP_999368.1	XM_994274
1441412_s_at	1.10877	7.51419e-06	0.00142597	3	Trim45	ENSMUSG00000033233	229644	NP_919324.1	NM_194343
1450505_a_at	1.27616	7.53787e-06	0.00142597	15	1810015C04Rik	ENSMUSG00000022270	66270	NP_001030023.1 /// NP_079735.2	NM_001034851 /// NM_025459
1422433_s_at	-1.32842	7.54863e-06	0.00142597	1	Idh1	ENSMUSG00000025950	15926	NP_034627.2	NM_010497
1424456_at	1.3687	7.55132e-06	0.00142597	7	Pvrl2	---	19294	NP_033016.2	NM_008990
1452353_at	-1.10395	7.55583e-06	0.00142597	2	Gpr155	---	68526	XP_001002587.1 /// XP_001002594.1 /// XP_130346.5 /// XP_901047.1 /// XP_926945.1 /// XP_926950.1	XM_001002587 /// XM_001002594 /// XM_130346 /// XM_895954 /// XM_921852 /// XM_921857
1430248_at	-1.70856	7.55654e-06	0.00142597	---	4930415O11Rik	---	67984	---	---
1433585_at	-1.14386	7.64046e-06	0.00142683	13	Tnpo1	---	238799	NP_848831.1	NM_178716
1434814_x_at	1.27842	7.67182e-06	0.00142683	7	Gpi1	ENSMUSG00000036427	14751	NP_032181.1	NM_008155
1421721_a_at	-1.30055	7.70469e-06	0.00142683	3	Arnt	ENSMUSG00000015522	11863	NP_001032826.1 /// NP_033839.2	NM_001037737 /// NM_009709
1426555_at	-1.23983	7.71378e-06	0.00142683	11	Scpep1	ENSMUSG00000000278	74617	NP_083299.2	NM_029023
1453602_at	-1.28193	7.74999e-06	0.00142683	12	2810002I04Rik	ENSMUSG00000045064	72350	NP_766002.1	NM_172414
1442788_at	1.05712	7.77733e-06	0.00142683	5	2600003E23Rik	ENSMUSG00000029094	70292	NP_081649.1	NM_027373
1432462_a_at	-1.06235	7.814e-06	0.00142683	2	Crsp8	ENSMUSG00000026799	68975	NP_081172.2	NM_026896
1419379_x_at	1.20091	7.86113e-06	0.00142683	9	Fxyd2	ENSMUSG00000059412	11936	NP_031529.2 /// NP_439888.1 /// NP_439889.1	NM_007503 /// NM_052823 /// NM_052824
1431707_a_at	1.10733	7.87055e-06	0.00142683	5	Pscd3	ENSMUSG00000018001	19159	NP_035312.2	NM_011182
1448501_at	1.12358	7.87743e-06	0.00142683	X	Tspan6	ENSMUSG00000067377	56496	NP_062630.2	NM_019656
1426013_s_at	-1.05653	7.91686e-06	0.00142755	7	Plekha4	---	69217	NP_683729.1	NM_148927
1436909_at	-1.17642	7.9561e-06	0.00142755	3	B430110G05Rik	ENSMUSG00000050144	229517	NP_848811.1	NM_178696
1455911_x_at	1.27024	7.9767e-06	0.00142755	X	Ndufb11	ENSMUSG00000031059	104130	NP_062308.1	NM_019435
1418471_at	1.17888	8.01845e-06	0.00142755	12	Pgf	---	18654	NP_032853.1	NM_008827
1443867_at	-1.38051	8.0574e-06	0.00142755	17	Ankrd12	ENSMUSG00000034647	106585	NP_001020743.1	NM_001025572
1415756_a_at	-1.16622	8.07134e-06	0.00142755	3	Snapap	ENSMUSG00000001018	20615	NP_598615.1	NM_133854
1453960_a_at	1.05138	8.17279e-06	0.00143573	4	Capzb	ENSMUSG00000028745	12345	NP_001032850.1 /// NP_033928.1	NM_001037761 /// NM_009798
1450179_at	1.13505	8.18127e-06	0.00143573	11	Sost	ENSMUSG00000001494	74499	NP_077769.2	NM_024449
1432117_at	-1.0783	8.29397e-06	0.00143807	---	4933422A05Rik	---	71133	---	---
1450208_a_at	1.41066	8.331e-06	0.00143807	13	Elmo1	ENSMUSG00000041112	140580	NP_525027.1 /// NP_932761.1	NM_080288 /// NM_198093
1434931_at	-1.56464	8.33787e-06	0.00143807	9	Neo1	---	18007	NP_001036217.1 /// NP_032710.2	NM_001042752 /// NM_008684
1434793_at	-1.29249	8.35091e-06	0.00143807	4	Wdr78	ENSMUSG00000035126	242584	NP_666366.1	NM_146254
1448116_at	1.04867	8.35401e-06	0.00143807	X	Ube1x	ENSMUSG00000001924	22201	NP_033483.1	NM_009457
1459902_at	-1.13861	8.50335e-06	0.00145345	2	2700007P21Rik	ENSMUSG00000027122	212772	NP_001020273.1 /// NP_776111.1	NM_001025102 /// NM_173750
1436460_at	-1.32257	8.50779e-06	0.00145345	10	BC030440	ENSMUSG00000040195	210035	NP_776093.1	NM_173732
1416007_at	-1.25284	8.56292e-06	0.0014536	17	Satb1	ENSMUSG00000023927	20230	NP_033148.1	NM_009122
1421479_at	-1.12513	8.57314e-06	0.0014536	17	Zfp318	ENSMUSG00000015597	57908	NP_067321.1 /// NP_997554.1	NM_021346 /// NM_207671
1457663_at	1.07088	8.6293e-06	0.00145764	---	1700006F04Rik	---	75432	---	---
1432308_at	1.37045	8.69602e-06	0.00146343	2	1700058C13Rik	ENSMUSG00000027482	73388	NP_082804.1	NM_028528
1439971_at	-1.0689	8.78916e-06	0.0014736	---	6330439K17Rik	---	99097	---	---
1444837_at	-1.12235	8.82257e-06	0.00147373	---	---	---	---	---	---
1435351_at	-1.10394	8.93345e-06	0.00147958	4	2310026E23Rik	ENSMUSG00000028545	67621	NP_080555.1	NM_026279
1422728_at	1.04428	8.9377e-06	0.00147958	1	Inha	ENSMUSG00000032968	16322	NP_034694.3	NM_010564
1436917_s_at	1.20262	8.95932e-06	0.00147958	2	Gpsm1	ENSMUSG00000026930	67839	NP_700459.2	NM_153410
1433453_a_at	-1.60382	9.01133e-06	0.00147958	2	Abtb2	ENSMUSG00000032724	99382	NP_849221.2	NM_178890
1447349_s_at	-1.12247	9.03316e-06	0.00147958	5	Ep400	ENSMUSG00000029505	75560	NP_083613.1	NM_029337
1424795_a_at	1.08291	9.05606e-06	0.00147958	2	1700001O22Rik	ENSMUSG00000044320	73598	NP_932117.1	NM_198000
1419749_at	-1.20803	9.08722e-06	0.00147958	2	Dnmt2	ENSMUSG00000026723	13434	NP_034197.2	NM_010067
1434566_a_at	-1.44361	9.13228e-06	0.00148156	4	4732496O08Rik	ENSMUSG00000046862	242736	NP_766465.1	NM_172877
1449315_at	-1.0694	9.35603e-06	0.00151211	8	Odz3	---	23965	NP_035987.2	NM_011857
1420897_at	-1.10866	9.41672e-06	0.00151211	2	Snap23	ENSMUSG00000027287	20619	NP_033248.1	NM_009222
1415961_at	-1.16968	9.46232e-06	0.00151211	1	Itm2c	ENSMUSG00000026223	64294	NP_071862.1	NM_022417
1429740_at	1.76121	9.52279e-06	0.00151211	17	Ttc7	---	225049	NP_082915.1	NM_028639
1450081_x_at	1.34074	9.53466e-06	0.00151211	7	Gpi1	ENSMUSG00000036427	14751	NP_032181.1	NM_008155
1431384_at	1.14586	9.55781e-06	0.00151211	11	1700095G12Rik	ENSMUSG00000041165	74288	XP_126335.1 /// XP_914062.1 /// XP_998123.1	XM_126335 /// XM_908969 /// XM_993029
1460468_s_at	1.16347	9.60575e-06	0.00151211	15	2810451A06Rik	ENSMUSG00000038009	72778	NP_789805.1	NM_176835
1451320_at	1.78379	9.65457e-06	0.00151211	15	3110043J09Rik	ENSMUSG00000036106	73167	NP_082731.1	NM_028455
1420731_a_at	-1.13754	9.69609e-06	0.00151211	10	Csrp2	ENSMUSG00000020186	13008	NP_031818.2	NM_007792
1418948_at	1.33939	9.73032e-06	0.00151211	6	Fscn3	ENSMUSG00000029707	56223	NP_062515.2	NM_019569
1420081_s_at	1.04623	9.79396e-06	0.00151211	2	D2Ertd750e	ENSMUSG00000027331	51944	NP_080688.1	NM_026412
1457894_at	-1.02177	9.80185e-06	0.00151211	---	---	---	---	---	---
1428990_at	1.17022	9.8193e-06	0.00151211	2	2310047K21Rik	---	71928	---	---
1444468_at	-1.14461	9.82381e-06	0.00151211	1	Paqr8	ENSMUSG00000025931	74229	NP_083105.3	NM_028829
1425783_at	-1.28373	9.9215e-06	0.00151211	12	Mtac2d1	ENSMUSG00000021187	74413	NP_083200.1	NM_028924
1449246_at	1.02132	9.93039e-06	0.00151211	11	Rap2ip	ENSMUSG00000006575	51799	NP_058039.1	NM_016759
1436087_at	-1.1195	9.97218e-06	0.00151211	1	Dpp10	ENSMUSG00000036815	269109	NP_950186.2	NM_199021
1424710_a_at	-1.02018	9.977e-06	0.00151211	2	Gorasp2	ENSMUSG00000014959	70231	NP_081628.2	NM_027352
1425234_at	1.16724	9.97843e-06	0.00151211	2	Col20a1	ENSMUSG00000016356	73368	XP_181390.5 /// XP_919897.1 /// XP_995542.1	XM_181390 /// XM_914804 /// XM_990448
1452315_at	-1.18647	9.9911e-06	0.00151211	19	Kif11	ENSMUSG00000012443	16551	NP_034745.1	NM_010615
1457057_at	1.28045	1.01107e-05	0.00152509	4	1700042G07Rik	---	67323	---	---
1451426_at	-1.02467	1.01664e-05	0.00152838	11	D11Lgp2e	ENSMUSG00000017830	80861	NP_084426.2	NM_030150
1436689_a_at	-1.22518	1.02043e-05	0.00152899	1	Aldh9a1	ENSMUSG00000026687	56752	NP_064377.1	NM_019993
1424163_at	-1.098	1.02999e-05	0.00153269	11	Rmnd5b	ENSMUSG00000001054	66089	NP_079622.1	NM_025346
1427436_at	1.60877	1.03104e-05	0.00153269	17	Six2	ENSMUSG00000024134	20472	NP_035510.1	NM_011380
1434567_at	-1.13586	1.0331e-05	0.00153269	4	4732496O08Rik	ENSMUSG00000046862	242736	NP_766465.1	NM_172877
1439045_x_at	-1.07452	1.03659e-05	0.00153283	12	Mtac2d1	---	74413	NP_083200.1	NM_028924
1434927_at	-1.17956	1.04366e-05	0.00153381	4	Hspb7	ENSMUSG00000006221	29818	NP_038896.2	NM_013868
1425002_at	1.31805	1.04406e-05	0.00153381	11	BC010462	ENSMUSG00000025165	209588	NP_663348.1	NM_145373
1450436_s_at	-1.01608	1.05017e-05	0.00153779	4	Dnajb5	ENSMUSG00000036052	56323	NP_063927.1	NM_019874
1422847_a_at	1.0343	1.05583e-05	0.00154107	14	Prkcd	ENSMUSG00000021948	18753	NP_035233.1	NM_011103
1419032_at	1.47845	1.07887e-05	0.00156961	X	2610018G03Rik	---	70415	NP_598490.1	NM_133729
1456601_x_at	1.03561	1.08421e-05	0.00157196	9	Fxyd2	ENSMUSG00000059412	11936	NP_031529.2 /// NP_439888.1 /// NP_439889.1	NM_007503 /// NM_052823 /// NM_052824
1449358_at	1.09474	1.08745e-05	0.00157196	6	D6Mm5e	ENSMUSG00000030041	110958	NP_149070.1	NM_033079
1422223_at	1.02607	1.09745e-05	0.00157997	6	Grin2b	ENSMUSG00000030209	14812	NP_032197.2	NM_008171
1436544_at	-1.25063	1.10283e-05	0.00157997	5	Atp10d	---	231287	NP_700438.2	NM_153389
1425280_at	-1.25298	1.1035e-05	0.00157997	7	Leng1	ENSMUSG00000019734	69757	NP_081479.1	NM_027203
1445593_at	1.19387	1.11922e-05	0.0015974	---	---	---	---	---	---
1431451_at	1.10844	1.12483e-05	0.00160035	2	Glt6d1	ENSMUSG00000036401	71103	NP_001034184.1	NM_001039095
1416057_at	1.0639	1.13266e-05	0.00160157	X	Ndufb11	ENSMUSG00000031059	104130	NP_062308.1	NM_019435
1428471_at	-1.33115	1.13575e-05	0.00160157	19	Sorbs1	---	20411	NP_001030134.1 /// NP_001030135.1 /// NP_001030136.1 /// NP_033192.2 /// NP_848139.1	NM_001034962 /// NM_001034963 /// NM_001034964 /// NM_009166 /// NM_178362
1445414_at	-1.24823	1.13634e-05	0.00160157	---	---	---	---	---	---
1454753_at	1.14452	1.14114e-05	0.00160222	1	Rnpepl1	ENSMUSG00000026269	108657	NP_852070.1	NM_181405
1428090_at	-1.07836	1.14634e-05	0.00160222	6	Ptcd3	ENSMUSG00000063884	69956	NP_081551.2	NM_027275
1422244_at	-1.06757	1.14746e-05	0.00160222	15	Pkdrej	ENSMUSG00000052496	18766	NP_035235.1	NM_011105
1418512_at	-1.09797	1.15598e-05	0.00160486	15	Stk3	---	56274	NP_062609.1	NM_019635
1437738_at	1.02481	1.15964e-05	0.00160486	9	Atp2c1	ENSMUSG00000032570	235574	NP_778190.2	NM_175025
1425134_a_at	1.33491	1.16324e-05	0.00160486	16	Pigx	ENSMUSG00000023791	72084	NP_077784.1	NM_024464
1435933_at	-1.00024	1.17098e-05	0.00160486	2	Scn2a1	---	110876	XP_001001618.1 /// XP_001001623.1 /// XP_001001633.1 /// XP_914434.2 /// XP_985424.1	XM_001001618 /// XM_001001623 /// XM_001001633 /// XM_909341 /// XM_980330
1423449_a_at	1.03393	1.17126e-05	0.00160486	7	Actn4	ENSMUSG00000054808	60595	NP_068695.1	NM_021895
1434265_s_at	-1.01685	1.17663e-05	0.00160486	3	Ank2	---	109676	NP_001029340.1 /// NP_848770.2	NM_001034168 /// NM_178655
1432180_at	1.51674	1.17711e-05	0.00160486	7	4933403G17Rik	---	71060	---	---
1441683_at	-1.09852	1.17943e-05	0.00160486	13	1110033M05Rik	---	68675	XP_193728.5 /// XP_916974.2 /// XP_998968.1	XM_193728 /// XM_911881 /// XM_993874
1422682_s_at	1.01307	1.18221e-05	0.00160486	6	Prss3 /// Prss1 /// LOC436523	ENSMUSG00000071519 /// ENSMUSG00000058119 /// ENSMUSG00000071517 /// ENSMUSG00000062751	114228 /// 22073 /// 436523	NP_001034086.1 /// NP_035775.1 /// NP_444473.1	NM_001038997 /// NM_011645 /// NM_053243
1435434_at	-1.10192	1.18494e-05	0.00160486	6	Braf	---	109880	NP_647455.2	NM_139294
1451491_at	-1.02449	1.1957e-05	0.00160653	15	4930556P03Rik	ENSMUSG00000037525	75284	NP_083512.1	NM_029236
1431453_at	-1.02989	1.19621e-05	0.00160653	---	4933406K04Rik	---	71033	---	---
1459448_at	-1.03453	1.19686e-05	0.00160653	7	Cyb5r2	ENSMUSG00000048065	320635	NP_796190.1	NM_177216
1420848_at	1.00787	1.20502e-05	0.00161206	19	Sufu	ENSMUSG00000025231	24069	NP_001020562.1 /// NP_056567.2	NM_001025391 /// NM_015752
1437171_x_at	-1.05762	1.20812e-05	0.00161206	2	Gsn	ENSMUSG00000026879	227753	NP_666232.2	NM_146120
1457928_at	1.32137	1.22462e-05	0.00162506	16	4930435E12Rik	ENSMUSG00000022798	74663	XP_156106.2 /// XP_358794.1 /// XP_999696.1	XM_156106 /// XM_358794 /// XM_994602
1425526_a_at	1.33091	1.22578e-05	0.00162506	1	Prrx1	ENSMUSG00000026586	18933	NP_001020741.1 /// NP_035257.1 /// NP_783617.2	NM_001025570 /// NM_011127 /// NM_175686
1450387_s_at	-1.25591	1.23174e-05	0.00162506	4	Ak3l1	ENSMUSG00000028527	11639	NP_033777.1	NM_009647
1432617_at	-1.41373	1.23228e-05	0.00162506	---	4933424C09Rik	---	71155	---	---
1421478_a_at	-1.23197	1.23937e-05	0.00162698	17	Zfp318	ENSMUSG00000015597	57908	NP_067321.1 /// NP_997554.1	NM_021346 /// NM_207671
1429071_at	-1.02218	1.24215e-05	0.00162698	7	Me3	ENSMUSG00000030621	109264	NP_852072.1	NM_181407
1418845_at	1.0848	1.24455e-05	0.00162698	18	Proc	ENSMUSG00000024386	19123	NP_001036232.1 /// NP_001036233.1 /// NP_032960.2	NM_001042767 /// NM_001042768 /// NM_008934
1456226_x_at	1.44865	1.25127e-05	0.00163103	17	Ddr1	ENSMUSG00000003534	12305	NP_031610.1	NM_007584
1455009_at	-1.20028	1.2561e-05	0.0016326	11	Cpd	---	12874	NP_031780.1	NM_007754
1416664_at	-1.0052	1.27011e-05	0.0016345	4	Cdc20	ENSMUSG00000006398	107995	NP_075712.1	NM_023223
1436017_at	1.05435	1.27417e-05	0.0016345	17	Aarsl	ENSMUSG00000023938	224805	NP_941010.2	NM_198608
1455192_at	0.988288	1.27673e-05	0.0016345	1	A230078I05Rik	ENSMUSG00000051703	319998	NP_796030.1	NM_177056
1418357_at	1.21525	1.2779e-05	0.0016345	12	Foxg1	ENSMUSG00000020950	15228	NP_032267.1	NM_008241
1424722_at	-1.04356	1.27944e-05	0.0016345	9	1300017J02Rik	ENSMUSG00000033688	71775	NP_082194.1	NM_027918
1453316_at	1.03904	1.28088e-05	0.0016345	14	4933401F05Rik	---	71037	XP_127824.3 /// XP_918023.1 /// XP_999192.1	XM_127824 /// XM_912930 /// XM_994098
1460627_at	-1.19136	1.28292e-05	0.0016345	1	D130067I03Rik	ENSMUSG00000042581	210417	NP_766073.2	NM_172485
1429788_at	1.04219	1.29268e-05	0.00164228	3	Arpm1	ENSMUSG00000037737	76652	NP_083966.1	NM_029690
1436213_a_at	-1.56675	1.30461e-05	0.00165278	1	1110028C15Rik	ENSMUSG00000026004	68691	NP_808313.2	NM_177645
1415956_a_at	1.01782	1.31037e-05	0.00165452	X	Pctk1	ENSMUSG00000031065	18555	NP_035179.1	NM_011049
1419047_at	-1.01746	1.31486e-05	0.00165452	12	Pcnx	ENSMUSG00000021140	54604	NP_061284.2	NM_018814
1432657_at	-1.02468	1.31698e-05	0.00165452	5	Adam1b	ENSMUSG00000062438	280667	NP_742123.1	NM_172125
1451872_a_at	1.01279	1.33892e-05	0.00167741	19	Neurl	ENSMUSG00000006435	18011	NP_067335.3	NM_021360
1426557_at	-0.988331	1.34615e-05	0.00167852	7	Mesp1	ENSMUSG00000030544	17292	NP_032614.1	NM_008588
1454050_at	-1.04036	1.34725e-05	0.00167852	---	4921521D15Rik	---	70867	---	---
1418932_at	1.09878	1.35421e-05	0.00168227	13	Nfil3	ENSMUSG00000056749	18030	NP_059069.1	NM_017373
1429645_at	-1.18428	1.35772e-05	0.00168227	3	1700017G19Rik	ENSMUSG00000037884	72227	---	---
1445868_at	1.09048	1.36811e-05	0.00168267	19	Cpeb3	ENSMUSG00000039652	208922	NP_938042.2	NM_198300
1433895_at	-1.06509	1.36835e-05	0.00168267	2	Tmem127	ENSMUSG00000034850	69470	NP_780354.1	NM_175145
1436670_x_at	1.05474	1.36958e-05	0.00168267	6	1700019G17Rik	ENSMUSG00000068299	75541	NP_083607.2	NM_029331
1424993_at	-1.1123	1.37377e-05	0.00168267	9	8430410K20Rik	ENSMUSG00000041124	78100	NP_663584.1	NM_145609
1430146_at	1.19208	1.37873e-05	0.00168267	7	4933402N03Rik	ENSMUSG00000013668	233918	XP_133877.2 /// XP_920745.1 /// XP_993091.1	XM_133877 /// XM_915652 /// XM_987997
1434830_at	-0.979891	1.382e-05	0.00168267	6	Mxd1	---	17119	NP_034881.1	NM_010751
1424902_at	-1.0153	1.38416e-05	0.00168267	11	Plxdc1	ENSMUSG00000017417	72324	NP_082475.2	NM_028199
1456676_a_at	1.00967	1.39024e-05	0.00168552	2	Pfkfb3	ENSMUSG00000026773	170768	NP_573495.2	NM_133232
1423463_a_at	0.976324	1.40972e-05	0.00170455	2	D2Ertd750e	ENSMUSG00000027331	51944	NP_080688.1	NM_026412
1426926_at	0.98966	1.42088e-05	0.00171345	8	Plcg2	ENSMUSG00000034330	234779	NP_758489.1	NM_172285
1435349_at	-1.02347	1.42733e-05	0.00171664	1	Nrp2	ENSMUSG00000025969	18187	NP_035069.1	NM_010939
1430524_at	1.04375	1.44466e-05	0.00173266	X	1700020N15Rik /// LOC627927	ENSMUSG00000056815 /// ENSMUSG00000059690	627927 /// 75509	XP_110770.2 /// XP_135879.2 /// XP_979984.1 /// XP_995305.1	XM_110770 /// XM_135879 /// XM_974890 /// XM_990211
1425713_a_at	-1.15696	1.4531e-05	0.00173266	10	Rnf146	ENSMUSG00000038876	68031	NP_080794.2	NM_026518
1440275_at	-0.965735	1.45367e-05	0.00173266	4	Runx3	ENSMUSG00000070691	12399	NP_062706.2	NM_019732
1453247_at	1.07518	1.45602e-05	0.00173266	4	Zfp618 /// LOC667396	ENSMUSG00000028358	667396 /// 72701	XP_891254.1 /// XP_915675.2 /// XP_988087.1 /// XP_995442.1	XM_886161 /// XM_910582 /// XM_982993 /// XM_990348
1429646_at	-1.01054	1.47751e-05	0.00175361	9	1700112C13Rik	ENSMUSG00000049719	74306	NP_898926.1	NM_183103
1416412_at	-1.03223	1.48729e-05	0.00175398	---	Nsmaf	ENSMUSG00000028245	18201	NP_035075.1	NM_010945
1425828_at	1.18746	1.48817e-05	0.00175398	5	Nkx6-1	ENSMUSG00000035187	18096	NP_659204.1	NM_144955
1431887_at	1.1199	1.48949e-05	0.00175398	---	Rbm31y	ENSMUSG00000048704	74484	XP_486938.1 /// XP_912170.1	XM_486938 /// XM_907077
1449632_s_at	1.6411	1.49905e-05	0.00175665	11	Fkbp10	ENSMUSG00000001555	14230	NP_034351.1	NM_010221
1447363_s_at	-1.05627	1.49955e-05	0.00175665	2	Bub1b	ENSMUSG00000040084	12236	NP_033903.1	NM_009773
1429874_at	1.19317	1.50491e-05	0.00175837	1	Spata17	ENSMUSG00000026611	74717	NP_083124.1	NM_028848
1449293_a_at	1.23835	1.51271e-05	0.00176291	15	Skp2	ENSMUSG00000054115	27401	NP_038815.1 /// NP_663443.1	NM_013787 /// NM_145468
1431547_at	-1.05837	1.52442e-05	0.00177199	---	4930435F18Rik	---	74680	---	---
1431578_at	0.959785	1.54264e-05	0.00178855	15	Wbp2nl	ENSMUSG00000022455	74716	XP_001001745.1 /// XP_910786.2 /// XP_992368.1	XM_001001745 /// XM_905693 /// XM_987274
1429502_at	-0.980004	1.55296e-05	0.00179438	16	Stch	ENSMUSG00000032932	110920	NP_084477.1	NM_030201
1452924_at	1.15747	1.55563e-05	0.00179438	2	2310007D09Rik	ENSMUSG00000027654	71878	NP_082251.1	NM_027975
1425452_s_at	-0.962591	1.56532e-05	0.00180095	2	Ptprj /// AW125753	ENSMUSG00000020607	105005 /// 19271	NP_033008.2 /// NP_083283.2	NM_008982 /// NM_029007
1424022_at	1.08831	1.57032e-05	0.00180211	8	1700012B18Rik	ENSMUSG00000074063	71839	NP_082226.1	NM_027950
1429393_at	-1.24279	1.5915e-05	0.00181761	4	Wdr40a	ENSMUSG00000028436	68970	NP_081169.2	NM_026893
1454801_at	-1.03065	1.59188e-05	0.00181761	14	Ankrd28	---	105522	NP_001019775.1	NM_001024604
1431671_at	-1.02778	1.60074e-05	0.00181952	15	4930447A16Rik	ENSMUSG00000022288	74892	XP_896614.1 /// XP_916872.1 /// XP_989385.1	XM_891521 /// XM_911779 /// XM_984291
1433862_at	-0.952212	1.60395e-05	0.00181952	15	Espl1	ENSMUSG00000058290	105988	NP_001014976.1	NM_001014976
1416389_a_at	-1.05671	1.60566e-05	0.00181952	14	Rcbtb2	ENSMUSG00000022106	105670	NP_598844.2	NM_134083
1426043_a_at	1.00041	1.61073e-05	0.00182069	2	Capn3	ENSMUSG00000062646	12335	NP_031627.1	NM_007601
1427966_at	-0.980411	1.61758e-05	0.00182386	15	BC087945	ENSMUSG00000046034	432940	NP_001013814.1	NM_001013792
1455175_at	-0.951428	1.65209e-05	0.00184885	4	Phf13	ENSMUSG00000047777	230936	NP_766293.1	NM_172705
1428196_a_at	-1.02682	1.65972e-05	0.00184885	2	1200015F23Rik	ENSMUSG00000070730	67809	NP_001028308.1	NM_001033136
1418396_at	1.12019	1.66053e-05	0.00184885	17	Gpsm3	ENSMUSG00000034786	106512	NP_598877.1	NM_134116
1429415_at	-1.10019	1.66277e-05	0.00184885	2	Prkcbp1	ENSMUSG00000039671	228880	NP_081506.3	NM_027230
1454198_a_at	1.40282	1.66363e-05	0.00184885	16	Efcab1	ENSMUSG00000068617	66793	NP_080045.1	NM_025769
1452676_a_at	-1.18531	1.66434e-05	0.00184885	11	Pnpt1	ENSMUSG00000020464	71701	NP_082145.1	NM_027869
1442304_at	-1.30879	1.67275e-05	0.00184904	---	---	---	---	---	---
1418092_s_at	0.984224	1.67827e-05	0.00184904	17	Trip10	ENSMUSG00000019487	106628	NP_598886.1	NM_134125
1426351_at	1.02824	1.67921e-05	0.00184904	1	Hspd1	ENSMUSG00000025980	15510	NP_034607.2	NM_010477
1444010_at	1.10407	1.68091e-05	0.00184904	3	LOC668879 /// LOC669500	---	668879 /// 669500	XP_001004193.1 /// XP_980535.1	XM_001004193 /// XM_975441
1425182_x_at	1.02263	1.69136e-05	0.0018534	7	Klk1b22 /// Klk1b9	ENSMUSG00000059042 /// ENSMUSG00000060177	13646 /// 13648	NP_034244.1 /// NP_034246.1	NM_010114 /// NM_010116
1416961_at	-0.992633	1.69309e-05	0.0018534	2	Bub1b	ENSMUSG00000040084	12236	NP_033903.1	NM_009773
1442926_at	-0.945983	1.70532e-05	0.00185762	---	1700011B04Rik	---	75644	---	---
1454855_at	-1.14607	1.70923e-05	0.00185762	5	Magi2	---	50791	XP_001000863.1 /// XP_001000876.1 /// XP_001000890.1 /// XP_001000904.1 /// XP_001000915.1 /// XP_983485.1 /// XP_989535.1	XM_001000863 /// XM_001000876 /// XM_001000890 /// XM_001000904 /// XM_001000915 /// XM_978391 /// XM_984441
1458373_at	-1.08763	1.7093e-05	0.00185762	12	5830483C08Rik	ENSMUSG00000051235	209334	NP_796305.2	NM_177331
1437955_at	1.07547	1.72589e-05	0.0018701	7	4922504M18Rik	ENSMUSG00000051437	244179	NP_941026.1	NM_198624
1450154_at	-1.36941	1.73029e-05	0.0018701	7	Folh1	ENSMUSG00000001773	53320	NP_058050.2	NM_016770
1419337_at	1.35147	1.73455e-05	0.0018701	9	1700080E11Rik	ENSMUSG00000032566	73532	NP_082838.1	NM_028562
1455684_at	1.154	1.73745e-05	0.0018701	12	Map3k9	---	338372	NP_796369.2	NM_177395
1457118_at	-1.00021	1.74152e-05	0.0018701	2	Shc4	ENSMUSG00000035109	271849	NP_950187.1	NM_199022
1420518_a_at	1.34166	1.75932e-05	0.00187285	1	Igsf9	ENSMUSG00000037995	93842	NP_291086.1	NM_033608
1419692_a_at	1.36925	1.76491e-05	0.00187285	11	Ltc4s	ENSMUSG00000020377	17001	NP_032547.1	NM_008521
1423584_at	1.21657	1.77231e-05	0.00187285	5	Igfbp7	ENSMUSG00000036256	29817	NP_032074.2	NM_008048
1437779_at	-1.0698	1.77635e-05	0.00187285	15	Foxh1	ENSMUSG00000033837	14106	NP_032015.1	NM_007989
1448373_at	-1.05754	1.77672e-05	0.00187285	17	Mrpl18	ENSMUSG00000057388	67681	NP_080586.1	NM_026310
1437880_at	1.16993	1.77884e-05	0.00187285	9	Lbxcor1	ENSMUSG00000022245	207667	NP_766034.1	NM_172446
1434940_x_at	-0.977285	1.78523e-05	0.00187285	2	Rgs19	ENSMUSG00000002458	56470	NP_080722.1	NM_026446
1441560_at	1.1855	1.78544e-05	0.00187285	10	Ctnna3	ENSMUSG00000060843	216033	NP_808280.1	NM_177612
1442713_at	0.973068	1.78568e-05	0.00187285	9	Osbpl10	---	74486	NP_683761.1	NM_148958
1429664_at	-1.14788	1.78971e-05	0.00187285	12	Cdkl1	ENSMUSG00000020990	71091	NP_899117.1	NM_183294
1428758_at	1.00119	1.80029e-05	0.00187285	7	Tmem86a	---	67893	NP_080712.1	NM_026436
1424627_at	1.5852	1.80122e-05	0.00187285	2	Cst12	ENSMUSG00000027443	69362	XP_130487.3 /// XP_923248.2 /// XP_998307.1	XM_130487 /// XM_918155 /// XM_993213
1434705_at	-1.00368	1.80137e-05	0.00187285	7	Ctbp2 /// Zranb1	---	13017 /// 360216	NP_034110.1 /// NP_997185.1	NM_009980 /// NM_207302
1445813_at	-1.04016	1.80221e-05	0.00187285	17	Wdr27	ENSMUSG00000046991	71682	NP_780382.1	NM_175173
1440193_at	-1.16711	1.8067e-05	0.00187319	17	Ankrd12	ENSMUSG00000034647	106585	NP_001020743.1	NM_001025572
1422606_at	-1.18308	1.81933e-05	0.00188196	15	C1qtnf3	ENSMUSG00000058914	81799	NP_112150.1	NM_030888
1417903_at	-1.17137	1.83557e-05	0.00189442	6	Dfna5h	ENSMUSG00000029821	54722	NP_061239.1	NM_018769
1449463_at	1.02417	1.84041e-05	0.00189508	7	Klk1b8	ENSMUSG00000063089	16624	NP_032483.1	NM_008457
1416649_at	1.22552	1.85665e-05	0.00189599	4	Ambp	ENSMUSG00000028356	11699	NP_031469.1	NM_007443
1422920_at	1.03336	1.85887e-05	0.00189599	5	Cldn13	ENSMUSG00000008843	57255	NP_065250.1	NM_020504
1417091_at	-1.01311	1.86028e-05	0.00189599	19	Chuk	ENSMUSG00000025199	12675	NP_031726.1	NM_007700
1453347_at	-1.02288	1.86137e-05	0.00189599	---	4930589P08Rik	---	67748	---	---
1419190_at	1.12894	1.86232e-05	0.00189599	19	Vti1a	ENSMUSG00000024983	53611	NP_058558.1	NM_016862
1429732_at	-1.37341	1.86666e-05	0.00189614	2	Ppp1r1c	ENSMUSG00000034683	75276	NP_766008.2	NM_172420
1417864_at	1.01895	1.88286e-05	0.00190182	X	Pgk1 /// LOC433594 /// LOC668435	ENSMUSG00000062070	18655 /// 433594 /// 668435	NP_032854.2 /// XP_001001423.1 /// XP_484116.2 /// XP_997310.1	NM_008828 /// XM_001001423 /// XM_484116 /// XM_992216
1432536_at	1.00114	1.89102e-05	0.00190182	8	1700055M20Rik	ENSMUSG00000031794	73407	NP_082808.1 /// NP_955534.1	NM_028532 /// NM_199455
1425480_at	-0.985006	1.89987e-05	0.00190182	5	Cnot6l	ENSMUSG00000034724	231464	NP_659159.1 /// NP_849185.1	NM_144910 /// NM_178854
1451394_at	0.935329	1.90072e-05	0.00190182	5	Dpp6	---	13483	NP_034205.1	NM_010075
1416390_at	-1.53728	1.90136e-05	0.00190182	14	Rcbtb2	---	105670	NP_598844.2	NM_134083
1453550_a_at	-0.993781	1.90296e-05	0.00190182	7	Mlstd2	ENSMUSG00000030759	67420	NP_080419.2 /// NP_081655.2	NM_026143 /// NM_027379
1426185_at	0.940553	1.90381e-05	0.00190182	9	Cacna2d2	---	56808	NP_064659.1	NM_020263
1433081_at	1.03755	1.906e-05	0.00190182	9	4933407I18Rik	---	71121	NP_001028332.1	NM_001033160
1453142_at	0.982052	1.91811e-05	0.00190968	6	4921507P07Rik	ENSMUSG00000029828	70821	NP_081840.1	NM_027564
1431777_a_at	-0.945743	1.92444e-05	0.00191177	9	Hmgn3	---	94353	NP_080398.1 /// NP_778249.1	NM_026122 /// NM_175074
1422852_at	0.977737	1.93713e-05	0.00191556	9	Cib2	ENSMUSG00000037493	56506	NP_062660.1	NM_019686
1421878_at	-0.941134	1.94529e-05	0.00191556	11	Mapk9	ENSMUSG00000020366	26420	NP_058657.1 /// NP_997575.1	NM_016961 /// NM_207692
1434625_at	-1.36182	1.94592e-05	0.00191556	17	4930432O21Rik	ENSMUSG00000053347	74670	NP_001020544.1	NM_001025373
1435207_at	-1.07975	1.94644e-05	0.00191556	9	Dixdc1	ENSMUSG00000032064	330938	NP_835219.1	NM_178118
1449983_a_at	1.17064	1.9495e-05	0.00191556	13	Nqo2	ENSMUSG00000046949	18105	NP_064678.1	NM_020282
1435801_at	-0.936957	1.95895e-05	0.00191567	4	Fcmd	---	246179	NP_647470.1	NM_139309
1430432_at	0.94289	1.96118e-05	0.00191567	9	Trim42	ENSMUSG00000032451	78911	NP_084495.1	NM_030219
1424166_at	-1.16681	1.96332e-05	0.00191567	13	Msh3	ENSMUSG00000014850	17686	NP_034959.2	NM_010829
1452733_at	-1.07444	1.9666e-05	0.00191567	2	Pank2	---	74450	NP_705721.2	NM_153501
1432312_a_at	1.09938	1.97126e-05	0.00191607	17	4931440B09Rik	ENSMUSG00000024114	71003	NP_081920.1	NM_027644
1429855_at	1.11641	1.97606e-05	0.00191661	X	1700023I07Rik	ENSMUSG00000052025	76705	XP_284686.3 /// XP_915808.1 /// XP_984545.1	XM_284686 /// XM_910715 /// XM_979451
1419091_a_at	-0.942992	1.99625e-05	0.00192758	9	Anxa2	ENSMUSG00000032231	12306	NP_031611.1	NM_007585
1448207_at	1.00929	1.99946e-05	0.00192758	11	Lasp1	ENSMUSG00000038366	16796	NP_034818.1	NM_010688
1426781_at	-0.945072	2.00378e-05	0.00192758	5	Tyw1	ENSMUSG00000056310	100929	NP_001015876.1 /// NP_849228.1	NM_001015876 /// NM_178897
1438194_at	-1.18672	2.00447e-05	0.00192758	---	2900019G14Rik	---	72932	---	---
1421360_at	0.958248	2.02933e-05	0.00194699	1	Inpp4a	ENSMUSG00000026113	269180	NP_084542.1 /// NP_766559.1	NM_030266 /// NM_172971
1449863_a_at	1.08124	2.03329e-05	0.00194699	6	Dlx5	ENSMUSG00000029755	13395	NP_034186.2 /// NP_942151.1	NM_010056 /// NM_198854
1453949_s_at	0.933114	2.03783e-05	0.00194721	1	Lypla1	ENSMUSG00000025903	18777	NP_032892.1	NM_008866
1429872_at	1.2753	2.04459e-05	0.00194942	14	1700007N14Rik	ENSMUSG00000052099	74215	XP_001003262.1 /// XP_001003265.1 /// XP_920025.1 /// XP_928567.1	XM_001003262 /// XM_001003265 /// XM_914932 /// XM_923474
1450804_at	0.937435	2.04879e-05	0.00194942	2	Kif5c	ENSMUSG00000026764	16574	NP_032475.2	NM_008449
1427327_at	0.972848	2.06889e-05	0.00196404	5	Pilra	ENSMUSG00000046245	231805	NP_705730.1	NM_153510
1451980_at	-1.2304	2.07287e-05	0.00196404	6	Casd1	ENSMUSG00000015189	213819	NP_663373.2	NM_145398
1416441_at	-1.07235	2.08791e-05	0.00197415	15	Pgcp	ENSMUSG00000039007	54381	NP_061225.1 /// NP_788262.1	NM_018755 /// NM_176073
1460336_at	-0.947523	2.10847e-05	0.00198942	5	Ppargc1a	ENSMUSG00000029167	19017	NP_032930.1	NM_008904
1433623_at	-1.5889	2.11889e-05	0.00199348	13	Zfp367	ENSMUSG00000044934	238673	NP_780703.1	NM_175494
1431196_at	1.06182	2.12294e-05	0.00199348	9	Atp2c1	ENSMUSG00000032570	235574	NP_778190.2	NM_175025
1428480_at	-0.96573	2.12851e-05	0.00199348	4	Cdca8	ENSMUSG00000028873	52276	NP_080836.2	NM_026560
1420402_at	1.09031	2.13273e-05	0.00199348	6	Atp2b2	ENSMUSG00000030302	11941	NP_001031761.1 /// NP_033853.1	NM_001036684 /// NM_009723
1427222_a_at	-0.962347	2.13871e-05	0.00199348	2	Svp2	ENSMUSG00000016998	20941	NP_033326.1	NM_009300
1435731_x_at	0.941976	2.14152e-05	0.00199348	9	Stag1	---	20842	NP_033308.2	NM_009282
1434733_at	-0.940571	2.15507e-05	0.00199348	1	Stk36	ENSMUSG00000033276	269209	NP_778196.2	NM_175031
1451013_at	0.927961	2.15655e-05	0.00199348	10	Slc29a3	ENSMUSG00000020100	71279	NP_076085.1	NM_023596
1433595_at	-1.18639	2.15675e-05	0.00199348	---	---	ENSMUSG00000028521	---	---	---
1419265_at	-0.959206	2.15698e-05	0.00199348	13	1200014M14Rik	ENSMUSG00000021671	67463	NP_080449.1	NM_026173
1430274_a_at	1.17999	2.16883e-05	0.00199878	13	Stard3nl	ENSMUSG00000003062	76205	NP_077232.2	NM_024270
1429396_at	0.918417	2.17361e-05	0.00199878	7	Atg16l2	ENSMUSG00000047767	73683	XP_133655.7 /// XP_910822.1 /// XP_995072.1 /// XP_995111.1 /// XP_995148.1 /// XP_995174.1 /// XP_995197.1 /// XP_995229.1 /// XP_995254.1 /// XP_995281.1 /// XP_997701.1	XM_133655 /// XM_905729 /// XM_989978 /// XM_990017 /// XM_990054 /// XM_990080 /// XM_990103 /// XM_990135 /// XM_990160 /// XM_990187 /// XM_992607
1460260_s_at	-0.936297	2.17601e-05	0.00199878	---	Kpna1	ENSMUSG00000022905	16646	NP_032491.2	NM_008465
1429698_at	-1.01788	2.18695e-05	0.00200475	5	Mterf	ENSMUSG00000040429	545725	NP_001013041.2 /// NP_742147.1	NM_001013023 /// NM_172135
1429744_at	1.11641	2.20689e-05	0.00200844	5	4931407G18Rik	ENSMUSG00000007907	70977	NP_081907.1	NM_027631
1454909_at	-0.954691	2.20856e-05	0.00200844	8	Tacc1	ENSMUSG00000065954	320165	NP_796063.3 /// NP_955355.1	NM_177089 /// NM_199323
1431126_a_at	1.07604	2.20915e-05	0.00200844	17	0610011F06Rik	ENSMUSG00000025731	68347	NP_080962.1	NM_026686
1433950_at	0.968705	2.21027e-05	0.00200844	4	Igsf21	ENSMUSG00000040972	230868	NP_941012.1	NM_198610
1436336_at	0.913309	2.21324e-05	0.00200844	2	Ptrh1	ENSMUSG00000053746	329384	NP_848710.1	NM_178595
1425738_at	1.3812	2.22132e-05	0.00200887	6	Igk-V21-12 /// LOC669090 /// LOC676193	ENSMUSG00000061260	667914 /// 669090 /// 676193	XP_978068.1 /// XP_993123.1	XM_972974 /// XM_988029
1440218_at	1.60824	2.22663e-05	0.00200887	13	BC040758	ENSMUSG00000034918	268663	NP_001028536.1	NM_001033364
1421247_at	-1.0344	2.22708e-05	0.00200887	12	Pax9	ENSMUSG00000001497	18511	NP_035171.1	NM_011041
1419335_at	-0.996905	2.24257e-05	0.00201309	13	4930441O14Rik	ENSMUSG00000044081	68271	NP_080925.1	NM_026649
1421847_at	0.92302	2.25817e-05	0.00201309	5	Wsb2	ENSMUSG00000029364	59043	NP_067514.2	NM_021539
1427883_a_at	-1.22455	2.26217e-05	0.00201309	1	Col3a1	---	12825	NP_034060.1	NM_009930
1428081_at	-0.916988	2.26585e-05	0.00201309	4	Klhl21	ENSMUSG00000073700	242785	NP_001028524.1	NM_001033352
1417033_at	1.29807	2.27063e-05	0.00201309	10	Ube2g2	ENSMUSG00000009293	22213	NP_062777.2	NM_019803
1450932_s_at	-0.976036	2.27491e-05	0.00201309	14	Dock9 /// LOC670309	ENSMUSG00000025558	105445 /// 670309	XP_001004695.1 /// XP_891428.1 /// XP_901740.2 /// XP_901777.1 /// XP_901801.2 /// XP_901902.2 /// XP_911779.1 /// XP_925034.1 /// XP_925059.1 /// XP_925079.1 /// XP_925103.2 /// XP_925142.2 /// XP_981120.1 /// XP_981162.1 /// XP_985681.1	XM_001004695 /// XM_886335 /// XM_896647 /// XM_896684 /// XM_896708 /// XM_896809 /// XM_906686 /// XM_919941 /// XM_919966 /// XM_919986 /// XM_920010 /// XM_920049 /// XM_976026 /// XM_976068 /// XM_980587
1451649_a_at	-1.28897	2.27508e-05	0.00201309	1	Wdr75	ENSMUSG00000025995	73674	NP_082875.1	NM_028599
1416313_at	-0.996158	2.27593e-05	0.00201309	3	Mllt11	ENSMUSG00000053192	56772	NP_064298.1	NM_019914
1448106_at	-0.967338	2.27596e-05	0.00201309	6	Necap1	ENSMUSG00000030327	67602	NP_080543.2	NM_026267
1436286_at	0.948869	2.28145e-05	0.00201309	16	B830017H08Rik	ENSMUSG00000053571	433004	NP_001002790.1	NM_001002790
1415837_at	2.23071	2.28368e-05	0.00201309	7	Klk1	ENSMUSG00000063903	16612	NP_034769.4	NM_010639
1447909_s_at	0.981605	2.28532e-05	0.00201309	14	Selk	ENSMUSG00000042682	80795	NP_064363.2	NM_019979
1422687_at	-0.910098	2.29912e-05	0.00202034	---	---	---	---	---	---
1451902_at	-0.934655	2.30251e-05	0.00202034	17	Zfp758	---	224598	NP_663459.1	NM_145484
1436337_at	-0.921195	2.31393e-05	0.00202388	5	Dmtf1 /// 4930420K17Rik	---	23857 /// 652925	NP_035936.2 /// XP_001003353.1 /// XP_001003357.1 /// XP_001003364.1 /// XP_982890.1 /// XP_982891.1 /// XP_982924.1 /// XP_982925.1 /// XP_982960.1 /// XP_982961.1	NM_011806 /// XM_001003353 /// XM_001003357 /// XM_001003364 /// XM_977796 /// XM_977797 /// XM_977830 /// XM_977831 /// XM_977866 /// XM_977867
1419548_at	-0.91824	2.31865e-05	0.00202388	---	Kpna1	ENSMUSG00000022905	16646	NP_032491.2	NM_008465
1428975_at	1.29803	2.32001e-05	0.00202388	13	Susd3	ENSMUSG00000021384	66329	NP_079767.2	NM_025491
1426465_at	0.942	2.32792e-05	0.00202686	2	Dlgap4	ENSMUSG00000061689	228836	NP_001035952.1 /// NP_001035953.1 /// NP_666240.4	NM_001042487 /// NM_001042488 /// NM_146128
1453235_at	1.11411	2.33402e-05	0.00202826	3	1700012F11Rik	ENSMUSG00000027927	69332	---	---
1421816_at	0.976621	2.35118e-05	0.00203535	---	LOC630729	ENSMUSG00000031584	630729	XP_909425.2	XM_904332
1452602_a_at	1.00952	2.35121e-05	0.00203535	17	1700001C19Rik	ENSMUSG00000047150	75462	NP_083572.1	NM_029296
1436275_at	1.18195	2.36162e-05	0.0020378	---	---	ENSMUSG00000025221	---	---	---
1452123_s_at	-0.926008	2.36307e-05	0.0020378	6	Frmd4b	---	232288	NP_660130.1	NM_145148
1422508_at	-0.925484	2.37973e-05	0.00204568	16	Atp6v1a	ENSMUSG00000052459	11964	NP_031534.2	NM_007508
1432568_at	1.11614	2.38128e-05	0.00204568	11	1700121K02Rik	ENSMUSG00000050087	76653	XP_484016.2 /// XP_914687.1 /// XP_985998.1	XM_484016 /// XM_909594 /// XM_980904
1435335_a_at	-1.04777	2.38721e-05	0.00204688	10	Gnptab	ENSMUSG00000035311	432486	NP_001004164.2	NM_001004164
1459129_at	-1.04284	2.40114e-05	0.0020545	---	---	---	---	---	---
1436737_a_at	-1.35665	2.41058e-05	0.0020545	19	Sorbs1	---	20411	NP_001030134.1 /// NP_001030135.1 /// NP_001030136.1 /// NP_033192.2 /// NP_848139.1	NM_001034962 /// NM_001034963 /// NM_001034964 /// NM_009166 /// NM_178362
1450668_s_at	0.952922	2.41931e-05	0.0020545	1	Hspe1	---	15528	NP_032329.1	NM_008303
1457347_at	0.981343	2.42448e-05	0.0020545	7	Ryr1	ENSMUSG00000030592	20190	NP_033135.1	NM_009109
1445686_at	1.0628	2.42838e-05	0.0020545	---	---	---	---	---	---
1440794_x_at	0.90795	2.43404e-05	0.0020545	---	1700029M03Rik	---	69476	---	---
1433487_at	-0.902916	2.43797e-05	0.0020545	8	Clcn3	ENSMUSG00000004319	12725	NP_031737.1 /// NP_776301.1	NM_007711 /// NM_173876
1424241_at	-1.07531	2.45252e-05	0.0020545	17	Slc30a6	---	210148	NP_659047.2	NM_144798
1433944_at	-0.939424	2.45366e-05	0.0020545	19	Hectd2	ENSMUSG00000041180	226098	NP_766225.1	NM_172637
1454099_at	-0.897451	2.4605e-05	0.0020545	---	4930593A02Rik	---	71301	---	---
1437807_x_at	-1.0249	2.46768e-05	0.0020545	18	Ctnna1	ENSMUSG00000037815	12385	NP_033948.1	NM_009818
1423847_at	-0.901859	2.47096e-05	0.0020545	6	2810406C15Rik	ENSMUSG00000038252	68298	NP_666283.1	NM_146171
1430767_a_at	-0.936183	2.47272e-05	0.0020545	7	4930543E12Rik	---	75239	---	---
1454181_at	0.938793	2.47414e-05	0.0020545	10	4930519B02Rik	---	75122	XP_125512.1 /// XP_917311.1 /// XP_991335.1	XM_125512 /// XM_912218 /// XM_986241
1418910_at	2.11842	2.47456e-05	0.0020545	2	Bmp7	ENSMUSG00000008999	12162	NP_031583.2	NM_007557
1426523_a_at	-0.951761	2.47668e-05	0.0020545	5	Gnpda2	ENSMUSG00000029209	67980	NP_001033104.1	NM_001038015
1434446_at	-1.26292	2.4848e-05	0.0020545	8	D630014A15Rik	---	319666	NP_001028553.1	NM_001033381
1438658_a_at	-1.46669	2.48659e-05	0.0020545	13	Edg3	ENSMUSG00000067586	13610	NP_034231.1	NM_010101
1434501_at	0.898587	2.50021e-05	0.0020545	---	---	---	---	---	---
1425817_a_at	1.00881	2.50218e-05	0.0020545	17	Slc8a1	ENSMUSG00000054640	20541	NP_035536.1	NM_011406
1428911_at	-1.06425	2.50256e-05	0.0020545	1	Ttll4	---	67534	NP_001014974.1	NM_001014974
1449928_at	0.971843	2.5034e-05	0.0020545	X	Dynlt3	ENSMUSG00000031176	67117	NP_080251.3	NM_025975
1417374_at	1.01286	2.50512e-05	0.0020545	1	Tuba4	ENSMUSG00000026202	22145	NP_033473.1	NM_009447
1422378_at	-0.977861	2.50893e-05	0.0020545	6	V1rb7	ENSMUSG00000059546	113855	NP_444458.1	NM_053228
1425981_a_at	-0.907639	2.51278e-05	0.0020545	8	Rbl2 /// LOC635075	ENSMUSG00000031666	19651 /// 635075	NP_035380.2 /// XP_915102.1	NM_011250 /// XM_910009
1416606_s_at	0.928506	2.51455e-05	0.0020545	11	Nola2	ENSMUSG00000001056	52530	NP_080907.1	NM_026631
1418254_at	-0.897198	2.52195e-05	0.00205683	2	Apip	ENSMUSG00000010911	56369	NP_062709.2	NM_019735
1423225_at	1.00929	2.55036e-05	0.002074	14	Selk	ENSMUSG00000042682	80795	NP_064363.2	NM_019979
1449140_at	-0.99184	2.5522e-05	0.002074	11	Nudcd2	ENSMUSG00000020328	52653	NP_080299.3	NM_026023
1448683_at	-1.04922	2.55837e-05	0.00207496	15	Cyp2d26	ENSMUSG00000022445	76279	NP_083838.1	NM_029562
1417259_a_at	0.903266	2.56259e-05	0.00207496	4	Capzb	ENSMUSG00000028745	12345	NP_001032850.1 /// NP_033928.1	NM_001037761 /// NM_009798
1436725_at	-0.895144	2.57027e-05	0.00207745	4	E130306D19Rik	ENSMUSG00000051517	230098	NP_001013395.1	NM_001013377
1422453_at	-0.899231	2.57642e-05	0.0020787	11	Prpf8	ENSMUSG00000020850	192159	NP_619600.1	NM_138659
1425287_at	-0.963675	2.59339e-05	0.00208865	4	Zfp189	---	230162	NP_663522.1	NM_145547
1458343_x_at	-1.01412	2.60426e-05	0.00209367	12	Med6	ENSMUSG00000002679	69792	NP_081489.2	NM_027213
1437363_at	-1.34167	2.62465e-05	0.00209485	13	Homer1	ENSMUSG00000007617	26556	NP_036112.1 /// NP_671705.1 /// NP_687036.1	NM_011982 /// NM_147176 /// NM_152134
1432472_a_at	1.01502	2.62675e-05	0.00209485	13	Mccc2	ENSMUSG00000021646	78038	NP_084302.1	NM_030026
1457149_at	-1.07804	2.63174e-05	0.00209485	4	Ttc22	ENSMUSG00000034919	230576	NP_808335.1	NM_177667
1455031_at	-0.964663	2.63238e-05	0.00209485	---	---	ENSMUSG00000038481	---	---	---
1416351_at	0.885825	2.63646e-05	0.00209485	9	Map2k1	ENSMUSG00000004936	26395	NP_032953.1	NM_008927
1418264_at	-1.08058	2.63751e-05	0.00209485	13	Cenpk	ENSMUSG00000021714	60411	NP_068562.1 /// NP_851406.1	NM_021790 /// NM_181061
1421137_a_at	-1.03396	2.63846e-05	0.00209485	10	Pkib	ENSMUSG00000019876	18768	NP_001034139.1 /// NP_001034140.1 /// NP_001034141.1 /// NP_001034142.1 /// NP_032889.3	NM_001039050 /// NM_001039051 /// NM_001039052 /// NM_001039053 /// NM_008863
1454763_at	-1.03075	2.64693e-05	0.00209485	---	Ankrd17	ENSMUSG00000055204	81702	NP_112148.2 /// NP_932127.2	NM_030886 /// NM_198010
1430892_at	1.01764	2.64754e-05	0.00209485	6	1700011F03Rik	ENSMUSG00000051896	74221	NP_083101.1	NM_028825
1430701_a_at	-0.970695	2.65556e-05	0.00209752	4	5730528L13Rik	ENSMUSG00000039693	66665	NP_082413.1	NM_028137
1438306_at	-1.34572	2.68276e-05	0.0021153	13	Rnf180	ENSMUSG00000021720	71816	NP_082210.1	NM_027934
1452152_at	-1.04446	2.69005e-05	0.00211734	11	Clint1	ENSMUSG00000006169	216705	XP_913185.2 /// XP_982803.1 /// XP_988928.1	XM_908092 /// XM_977709 /// XM_983834
1425719_a_at	-0.995296	2.70236e-05	0.00212333	2	Nmi	ENSMUSG00000026946	64685	NP_062274.1	NM_019401
1419705_at	0.91553	2.7081e-05	0.00212414	X	Car5b	ENSMUSG00000031373	56078	NP_062386.1 /// NP_851832.1	NM_019513 /// NM_181315
1457050_at	0.987981	2.71942e-05	0.00212932	---	1700129O19Rik	---	78643	---	---
1457829_at	-1.02452	2.75723e-05	0.00215274	8	Clgn	---	12745	NP_034034.2	NM_009904
1460620_at	-0.994861	2.76103e-05	0.00215274	7	Zfp592	---	233410	NP_848822.1	NM_178707
1420777_a_at	1.18541	2.76366e-05	0.00215274	X	4933400A11Rik	ENSMUSG00000055357	66747	NP_080019.1	NM_025743
1425169_at	-0.912805	2.78152e-05	0.00216017	9	Tessp2	ENSMUSG00000044664	235628	NP_694739.1	NM_153099
1429096_at	-1.4942	2.78277e-05	0.00216017	---	2810455D13Rik	---	72810	---	---
1437199_at	0.878974	2.80344e-05	0.00217247	19	Dusp5	---	240672	XP_140740.3 /// XP_909989.1 /// XP_988544.1	XM_140740 /// XM_904896 /// XM_983450
1454973_at	-1.02705	2.82303e-05	0.00218068	6	Atf7ip	ENSMUSG00000053935	54343	NP_062299.2	NM_019426
1449056_at	-1.14116	2.82371e-05	0.00218068	6	E330009J07Rik	---	243780	NP_780737.1	NM_175528
1421884_at	-0.956139	2.83226e-05	0.00218355	17	Sos1	---	20662	NP_033257.1	NM_009231
1453896_at	1.09631	2.84204e-05	0.00218736	15	Pdzd2	ENSMUSG00000022197	68070	XP_127972.5 /// XP_892828.1 /// XP_902699.1 /// XP_902711.1 /// XP_902720.1 /// XP_912272.1 /// XP_925334.1 /// XP_925351.1 /// XP_925359.1 /// XP_981908.1	XM_127972 /// XM_887735 /// XM_897606 /// XM_897618 /// XM_897627 /// XM_907179 /// XM_920241 /// XM_920258 /// XM_920266 /// XM_976814
1448123_s_at	0.935087	2.85681e-05	0.00218887	13	Tgfbi	ENSMUSG00000035493	21810	NP_033395.1	NM_009369
1415805_at	0.970235	2.85805e-05	0.00218887	17	Clps	ENSMUSG00000024225	109791	NP_079745.1	NM_025469
1428869_at	-0.904813	2.86201e-05	0.00218887	19	Nolc1	ENSMUSG00000015176	70769	NP_001034440.1 /// NP_001034441.1 /// NP_001034442.1 /// NP_444316.2	NM_001039351 /// NM_001039352 /// NM_001039353 /// NM_053086
1453879_at	0.997037	2.86342e-05	0.00218887	5	1700016H13Rik	ENSMUSG00000029320	74218	XP_132216.1 /// XP_904973.1 /// XP_913822.1 /// XP_926107.1 /// XP_989269.1 /// XP_989297.1	XM_132216 /// XM_899880 /// XM_908729 /// XM_921014 /// XM_984175 /// XM_984203
1421606_a_at	1.14814	2.87171e-05	0.00219069	15	Sult4a1	ENSMUSG00000018865	29859	NP_038901.3	NM_013873
1416605_at	0.950064	2.87714e-05	0.00219069	11	Nola2	ENSMUSG00000001056	52530	NP_080907.1	NM_026631
1424309_a_at	-0.878349	2.88038e-05	0.00219069	13	Mocs2	ENSMUSG00000015536	17434	NP_038854.1	NM_013826
1420681_at	1.20196	2.88847e-05	0.00219315	7	1700120K04Rik	---	68232	NP_080904.1	NM_026628
1454749_at	0.881154	2.90804e-05	0.00220137	10	Pcnt	ENSMUSG00000001151	18541	NP_032813.3	NM_008787
1428019_at	-0.957813	2.90906e-05	0.00220137	16	4932425I24Rik	ENSMUSG00000022805	320214	XP_001002775.1 /// XP_001002780.1 /// XP_489540.1 /// XP_929759.1 /// XP_999441.1	XM_001002775 /// XM_001002780 /// XM_489540 /// XM_924666 /// XM_994347
1456987_at	0.963977	2.93739e-05	0.00221908	2	4932418E24Rik	ENSMUSG00000048038	329366	NP_808509.1	NM_177841
1434701_at	-0.978803	2.94392e-05	0.0022203	---	AW215868	---	104611	---	---
1453293_a_at	0.900742	2.95886e-05	0.00222784	11	2810408A11Rik	ENSMUSG00000018570	70419	NP_081695.2	NM_027419
1416416_x_at	0.877991	2.97015e-05	0.0022279	3	Gstm1	ENSMUSG00000058135	14862	NP_034488.1	NM_010358
1429317_at	-0.927921	2.97032e-05	0.0022279	10	Qrsl1	ENSMUSG00000019863	76563	XP_001000722.1 /// XP_125586.1 /// XP_995785.1	XM_001000722 /// XM_125586 /// XM_990691
1430351_at	0.972093	2.97376e-05	0.0022279	5	Spata18	ENSMUSG00000029155	73472	---	---
1429923_x_at	1.08217	2.99014e-05	0.00223646	1	Spata3	---	70060	NP_081305.1 /// NP_081576.1 /// NP_082923.1	NM_027029 /// NM_027300 /// NM_028647
1452009_at	-0.94533	3.01117e-05	0.00224846	4	9130422G05Rik	---	66819	NP_080058.2	NM_025782
1434721_at	-1.14788	3.02704e-05	0.00225657	5	D5Ertd585e	ENSMUSG00000029501	71782	NP_082198.1	NM_027922
1434264_at	-1.02672	3.03257e-05	0.00225696	3	Ank2	---	109676	NP_001029340.1 /// NP_848770.2	NM_001034168 /// NM_178655
1417403_at	-0.897928	3.04042e-05	0.00225908	3	Elovl6	ENSMUSG00000041220	170439	NP_569717.1	NM_130450
1460370_at	0.910622	3.05594e-05	0.00226687	15	Top1mt	ENSMUSG00000000934	72960	NP_082680.1	NM_028404
1430674_at	0.968818	3.07198e-05	0.00227503	1	1700016C15Rik	ENSMUSG00000015962	69428	XP_129606.3 /// XP_910481.1 /// XP_979758.1	XM_129606 /// XM_905388 /// XM_974664
1450809_at	-1.21482	3.09026e-05	0.00228482	6	Sval2	---	84543	NP_115931.1	NM_032542
1426723_at	-1.01504	3.09895e-05	0.00228749	9	Wdr48	ENSMUSG00000032512	67561	NP_080512.1	NM_026236
1439649_at	0.996121	3.12165e-05	0.0022895	4	Adc	ENSMUSG00000028789	242669	NP_766463.1	NM_172875
1416644_a_at	1.01383	3.12718e-05	0.0022895	9	Sema3b	ENSMUSG00000057969	20347	NP_001036244.1 /// NP_033179.2	NM_001042779 /// NM_009153
1428636_at	-1.38609	3.13194e-05	0.0022895	5	Steap2	ENSMUSG00000015653	74051	XP_284053.1 /// XP_897799.1 /// XP_905342.1 /// XP_905377.1 /// XP_905384.1 /// XP_905392.1 /// XP_910620.1 /// XP_924491.1 /// XP_924515.1 /// XP_924519.1 /// XP_924527.1 /// XP_924537.1 /// XP_984700.1 /// XP_984743.1 /// XP_984817.1 /// XP_984845.1 /// XP_984871.1 /// XP_984898.1	XM_284053 /// XM_892706 /// XM_900249 /// XM_900284 /// XM_900291 /// XM_900299 /// XM_905527 /// XM_919398 /// XM_919422 /// XM_919426 /// XM_919434 /// XM_919444 /// XM_979606 /// XM_979649 /// XM_979723 /// XM_979751 /// XM_979777 /// XM_979804
1418626_a_at	0.915747	3.13232e-05	0.0022895	14	Clu	ENSMUSG00000022037	12759	NP_038520.1	NM_013492
1432565_at	1.12277	3.14809e-05	0.0022895	---	---	---	---	---	---
1429717_at	-1.91897	3.14854e-05	0.0022895	13	Ipo11	ENSMUSG00000042590	76582	NP_083941.2	NM_029665
1449340_at	-1.01124	3.1698e-05	0.0022895	12	Sostdc1	ENSMUSG00000036169	66042	NP_079588.1	NM_025312
1435147_x_at	-1.04112	3.18366e-05	0.0022895	16	Igsf4d	---	239857	NP_848836.1	NM_178721
1453956_a_at	1.18281	3.19302e-05	0.0022895	5	Pftk1	ENSMUSG00000028926	18647	NP_035204.1	NM_011074
1418399_at	-0.943776	3.19324e-05	0.0022895	14	Kctd9	ENSMUSG00000034327	105440	NP_598834.1	NM_134073
1421639_at	-0.946742	3.1952e-05	0.0022895	---	1700082M22Rik	---	73534	---	---
1421768_a_at	-1.04808	3.20194e-05	0.0022895	13	Homer1	ENSMUSG00000007617	26556	NP_036112.1 /// NP_671705.1 /// NP_687036.1	NM_011982 /// NM_147176 /// NM_152134
1427956_at	-1.00665	3.20579e-05	0.0022895	6	Pcgf1	ENSMUSG00000069678	69837	NP_932109.1	NM_197992
1425227_a_at	1.19237	3.2078e-05	0.0022895	11	Atp6v0a1	ENSMUSG00000019302	11975	NP_058616.1	NM_016920
1425701_a_at	-0.868906	3.21079e-05	0.0022895	4	Rgs3	ENSMUSG00000048600 /// ENSMUSG00000059810	50780	NP_062365.1 /// NP_599018.1	NM_019492 /// NM_134257
1449223_at	1.05592	3.21438e-05	0.0022895	6	Dnajb8	ENSMUSG00000048206	56691	NP_064348.1	NM_019964
1455220_at	-0.871646	3.21454e-05	0.0022895	19	Frat2	---	212398	NP_808271.1	NM_177603
1426596_a_at	-0.937546	3.21637e-05	0.0022895	13	Smn1	ENSMUSG00000021645	20595	NP_035550.1	NM_011420
1423513_at	-1.14222	3.22712e-05	0.0022895	9	Neo1 /// E030041M21Rik	ENSMUSG00000032340	18007 /// 75089	NP_001036217.1 /// NP_032710.2 /// NP_083442.1	NM_001042752 /// NM_008684 /// NM_029166
1431622_at	-1.02948	3.23143e-05	0.0022895	---	4933406K04Rik	---	71033	---	---
1435554_at	-1.60038	3.24128e-05	0.0022895	10	Tmcc3	ENSMUSG00000020023	319880	NP_742048.2	NM_172051
1416166_a_at	1.02088	3.24942e-05	0.0022895	X	Prdx4	ENSMUSG00000025289	53381	NP_058044.1	NM_016764
1437020_at	-0.93214	3.25465e-05	0.0022895	5	Ep400	ENSMUSG00000029505	75560	NP_083613.1	NM_029337
1450768_at	-0.878822	3.25475e-05	0.0022895	16	Dlgh1	ENSMUSG00000022770	13383	NP_031888.2	NM_007862
1454905_at	-0.868868	3.25909e-05	0.0022895	9	Ibtk	ENSMUSG00000035941	108837	XP_001004645.1 /// XP_001004646.1 /// XP_889758.1 /// XP_900854.2 /// XP_900865.1 /// XP_900872.1 /// XP_900883.1 /// XP_923421.1 /// XP_930749.2 /// XP_930751.1 /// XP_930752.1 /// XP_930755.1 /// XP_997817.1 /// XP_997839.1 /// XP_997859.1 /// XP_997882.1 /// XP_997947.1 /// XP_997975.1 /// XP_999900.1	XM_001004645 /// XM_001004646 /// XM_884665 /// XM_895761 /// XM_895772 /// XM_895779 /// XM_895790 /// XM_918328 /// XM_925656 /// XM_925658 /// XM_925659 /// XM_925662 /// XM_992723 /// XM_992745 /// XM_992765 /// XM_992788 /// XM_992853 /// XM_992881 /// XM_994806
1437679_a_at	1.01666	3.26113e-05	0.0022895	1	Glrx2	ENSMUSG00000018196	69367	NP_001033681.1 /// NP_001033682.1 /// NP_001033683.1 /// NP_075994.2	NM_001038592 /// NM_001038593 /// NM_001038594 /// NM_023505
1431686_a_at	-0.908493	3.2625e-05	0.0022895	14	Gmfb	---	63985	NP_071306.1	NM_022023
1427464_s_at	-0.949945	3.2669e-05	0.0022895	2	Hspa5	ENSMUSG00000026864	14828	NP_071705.2	NM_022310
1423399_a_at	-1.01313	3.27122e-05	0.0022895	15	Yaf2	ENSMUSG00000022634	67057	NP_077151.3	NM_024189
1419637_s_at	-1.19757	3.27738e-05	0.0022895	13	4833420G17Rik	ENSMUSG00000062822	67392	NP_080403.3	NM_026127
1454675_at	-1.07118	3.28215e-05	0.0022895	11	Thra	ENSMUSG00000058756	21833	NP_835161.1	NM_178060
1453998_at	0.903991	3.29756e-05	0.0022895	1	Smap1	---	98366	NP_082810.1	NM_028534
1417512_at	-1.05764	3.29804e-05	0.0022895	5	Evi5	ENSMUSG00000011831	14020	NP_031990.2	NM_007964
1418579_at	1.06075	3.30148e-05	0.0022895	X	Cetn2	---	26370	NP_062278.2	NM_019405
1423370_a_at	1.02155	3.30353e-05	0.0022895	10	Csnk1g2	ENSMUSG00000003345	103236	NP_598763.1	NM_134002
1439735_at	-0.947324	3.30648e-05	0.0022895	---	---	---	---	---	---
1432087_at	-0.885475	3.30991e-05	0.0022895	11	4933406G16Rik	---	74059	---	---
1419520_at	0.95323	3.31126e-05	0.0022895	6	Cml4	ENSMUSG00000030004	68396	NP_075944.1	NM_023455
1460694_s_at	-1.14864	3.31355e-05	0.0022895	18	Svil	ENSMUSG00000024236	225115	NP_694793.1 /// NP_835147.1	NM_153153 /// NM_178046
1451240_a_at	-1.20977	3.31694e-05	0.0022895	17	Glo1	ENSMUSG00000024026	109801	NP_079650.2	NM_025374
1432446_at	-0.909112	3.31802e-05	0.0022895	5	1700016K13Rik	---	74222	XP_921245.2 /// XP_979736.1 /// XP_985313.1	XM_916152 /// XM_974642 /// XM_980219
1423686_a_at	0.963642	3.32547e-05	0.0022895	15	Prr13	ENSMUSG00000023048	66151	NP_079661.1	NM_025385
1417733_at	-1.02766	3.33022e-05	0.0022895	10	Rnf146	---	68031	NP_080794.2	NM_026518
1436795_at	-0.980751	3.33618e-05	0.0022895	1	9630058J23Rik	ENSMUSG00000038949	226744	NP_666217.2	NM_146105
1453452_at	-0.910742	3.33773e-05	0.0022895	---	4930517J16Rik	---	74722	---	---
1422749_at	1.01453	3.34079e-05	0.0022895	17	Ly6g6c	ENSMUSG00000007044	68468	NP_075952.1	NM_023463
1432335_at	-0.977381	3.3423e-05	0.0022895	---	4930551O13Rik	---	75263	---	---
1431575_at	-0.89847	3.34534e-05	0.0022895	8	Clec4g	---	75863	NP_083741.1	NM_029465
1428681_at	-0.862981	3.37936e-05	0.00230923	16	Gm608	---	207806	NP_001025060.1	NM_001029889
1455056_at	-1.04584	3.38441e-05	0.00230923	14	Lmo7	ENSMUSG00000033060	380928	XP_001004521.1 /// XP_900778.1 /// XP_900787.1 /// XP_900800.1 /// XP_900812.1 /// XP_900821.1 /// XP_900833.1 /// XP_900849.1 /// XP_900860.1 /// XP_900876.1 /// XP_910132.1 /// XP_924214.1 /// XP_924235.1 /// XP_924247.1 /// XP_924255.1 /// XP_924262.1 /// XP_924268.1 /// XP_924277.1 /// XP_924287.1 /// XP_924297.1 /// XP_978970.1 /// XP_979064.1 /// XP_979403.1	XM_001004521 /// XM_895685 /// XM_895694 /// XM_895707 /// XM_895719 /// XM_895728 /// XM_895740 /// XM_895756 /// XM_895767 /// XM_895783 /// XM_905039 /// XM_919121 /// XM_919142 /// XM_919154 /// XM_919162 /// XM_919169 /// XM_919175 /// XM_919184 /// XM_919194 /// XM_919204 /// XM_973876 /// XM_973970 /// XM_974309
1420532_at	-1.05763	3.40157e-05	0.00231444	5	Magi2	---	50791	XP_001000863.1 /// XP_001000876.1 /// XP_001000890.1 /// XP_001000904.1 /// XP_001000915.1 /// XP_983485.1 /// XP_989535.1	XM_001000863 /// XM_001000876 /// XM_001000890 /// XM_001000904 /// XM_001000915 /// XM_978391 /// XM_984441
1431003_a_at	0.930813	3.40231e-05	0.00231444	4	2610002J02Rik	ENSMUSG00000073684	67513	NP_001028306.1	NM_001033134
1437864_at	0.860634	3.42654e-05	0.00232742	6	Adipor2	ENSMUSG00000030168	68465	NP_932102.2	NM_197985
1428561_at	-1.22496	3.44149e-05	0.00233406	---	2610002J23Rik	---	69886	---	---
1451016_at	0.991581	3.4592e-05	0.00234177	9	Ifrd2	ENSMUSG00000010048	15983	NP_080179.1	NM_025903
1435212_at	1.09162	3.46325e-05	0.00234177	5	P2rx2	---	231602	NP_700449.2	NM_153400
1428788_at	-0.897085	3.49715e-05	0.0023582	17	1700012G19Rik	---	67078	NP_080230.2	NM_025954
1428438_s_at	-0.885974	3.49801e-05	0.0023582	7	Lsm14a	ENSMUSG00000066568	67070	NP_080224.1	NM_025948
1424901_at	-0.887069	3.51068e-05	0.00236321	9	Gcnt3	ENSMUSG00000032226	72077	NP_082363.1	NM_028087
1437953_at	-0.87764	3.52152e-05	0.00236698	2	Prei4	---	74182	NP_001036136.1 /// NP_001036137.1 /// NP_083078.3	NM_001042671 /// NM_001042672 /// NM_028802
1418126_at	0.856773	3.54345e-05	0.00237688	11	Ccl5	ENSMUSG00000035042	20304	NP_038681.1	NM_013653
1423922_s_at	-0.924389	3.54679e-05	0.00237688	3	Ints3	ENSMUSG00000027933	229543	NP_663515.2 /// NP_849207.2	NM_145540 /// NM_178876
1455072_at	-0.903121	3.5537e-05	0.00237797	1	Cep350	ENSMUSG00000033671	74081	XP_129509.6 /// XP_905436.1 /// XP_905438.1 /// XP_905442.1 /// XP_922079.1 /// XP_929691.1 /// XP_929693.1 /// XP_929695.1 /// XP_992025.1	XM_129509 /// XM_900343 /// XM_900345 /// XM_900349 /// XM_916986 /// XM_924598 /// XM_924600 /// XM_924602 /// XM_986931
1435233_at	-1.0895	3.57186e-05	0.00238355	1	Ncoa2	---	17978	NP_032704.1	NM_008678
1436669_at	0.91976	3.57405e-05	0.00238355	6	1700019G17Rik	ENSMUSG00000068299	75541	NP_083607.2	NM_029331
1428126_a_at	-0.969412	3.58083e-05	0.00238355	10	4921506J03Rik	---	382423	NP_001028646.1	NM_001033474
1431668_at	0.873858	3.59016e-05	0.00238355	4	Capzb	ENSMUSG00000028745	12345	NP_001032850.1 /// NP_033928.1	NM_001037761 /// NM_009798
1439377_x_at	-1.05751	3.59466e-05	0.00238355	4	Cdc20	ENSMUSG00000006398	107995	NP_075712.1	NM_023223
1453744_a_at	0.965014	3.59871e-05	0.00238355	11	Ankrd40	ENSMUSG00000020864	71452	NP_082075.1	NM_027799
1416876_at	1.04804	3.59903e-05	0.00238355	15	Parvg	ENSMUSG00000022439	64099	NP_071716.2	NM_022321
1451111_at	-0.874768	3.60713e-05	0.00238421	8	Nup133	ENSMUSG00000039509	234865	NP_758492.1	NM_172288
1420463_at	-1.24998	3.6161e-05	0.00238421	5	Clnk	ENSMUSG00000039315	27278	NP_038776.2	NM_013748
1460160_at	-0.944722	3.62057e-05	0.00238421	---	---	---	---	---	---
1432191_at	-0.881264	3.62292e-05	0.00238421	---	---	---	---	---	---
1451376_at	0.90329	3.6308e-05	0.00238421	19	5730596K20Rik	ENSMUSG00000024759	109168	NP_666203.2	NM_146091
1420943_at	1.10054	3.63174e-05	0.00238421	X	Zfp185	---	22673	NP_033575.2	NM_009549
1419518_at	0.857295	3.65256e-05	0.00239439	6	Tuba8	ENSMUSG00000030137	53857	NP_059075.1	NM_017379
1430821_at	-0.892259	3.67901e-05	0.00240011	11	1700024C24Rik	ENSMUSG00000020268	75530	NP_083603.1	NM_029327
1434558_at	-0.941943	3.68258e-05	0.00240011	3	Wdr47	ENSMUSG00000040389	99512	NP_852065.1	NM_181400
1454852_at	-0.934283	3.69172e-05	0.00240011	15	Sp1	---	20683	NP_038700.1	NM_013672
1450733_at	1.00826	3.69485e-05	0.00240011	13	Bicd2	ENSMUSG00000037933	76895	NP_001034268.1 /// NP_001034269.1 /// NP_084067.1	NM_001039179 /// NM_001039180 /// NM_029791
1419206_at	1.18912	3.69701e-05	0.00240011	7	Cd37	ENSMUSG00000030798	12493	NP_031671.1	NM_007645
1419541_at	1.05396	3.6974e-05	0.00240011	X	4930403L05Rik	---	67395	NP_080404.1	NM_026128
1428418_s_at	-1.03277	3.69853e-05	0.00240011	3	3110050N22Rik	ENSMUSG00000043542	67306	NP_775273.1	NM_173181
1433591_at	-0.877463	3.72024e-05	0.00240983	11	Ppp3r1	---	19058	NP_077779.2	NM_024459
1428566_at	-0.879303	3.7242e-05	0.00240983	16	Hspbap1	ENSMUSG00000022849	66667	NP_780320.1	NM_175111
1420630_at	-0.87198	3.76423e-05	0.00243224	6	8430419L09Rik	---	74525	NP_083258.2	NM_028982
1422107_at	0.909093	3.77012e-05	0.00243256	6	2410066E13Rik	ENSMUSG00000038065	68235	NP_080905.1	NM_026629
1425303_at	1.02491	3.77714e-05	0.00243275	11	Gck	---	103988	NP_034422.2	NM_010292
1435002_at	-0.947781	3.78932e-05	0.00243275	7	zfp507	ENSMUSG00000044452	668501	XP_001000484.1 /// XP_001002219.1 /// XP_145521.7	XM_001000484 /// XM_001002219 /// XM_145521
1456477_at	-0.847441	3.79169e-05	0.00243275	15	Ccnt1	---	12455	NP_033963.1	NM_009833
1426804_at	-0.857281	3.79199e-05	0.00243275	9	Smarca4	ENSMUSG00000032187	20586	NP_035547.2	NM_011417
1431609_a_at	1.00507	3.8125e-05	0.00243976	9	Acp5	ENSMUSG00000001348	11433	NP_031414.1	NM_007388
1435796_at	-1.06628	3.81373e-05	0.00243976	5	C530024P05Rik	ENSMUSG00000063430	320916	NP_796266.1	NM_177292
1431627_at	-0.87299	3.82786e-05	0.00244533	13	Kif27	---	75050	NP_780423.2	NM_175214
1430721_at	-0.91964	3.85774e-05	0.00245335	5	4931431C16Rik	ENSMUSG00000055061	74364	NP_780417.1	NM_175208
1417676_a_at	-0.844775	3.85817e-05	0.00245335	6	Ptpro	ENSMUSG00000030223	19277	NP_035346.2	NM_011216
1450846_at	0.99324	3.86145e-05	0.00245335	1	Bzw1	ENSMUSG00000051223	66882	NP_080100.1	NM_025824
1447012_at	-0.915192	3.86217e-05	0.00245335	---	---	---	---	---	---
1428356_at	0.923122	3.88547e-05	0.00246164	11	Osbp2	ENSMUSG00000020435	74309	NP_690031.2	NM_152818
1437602_at	0.858941	3.88807e-05	0.00246164	11	RP23-273O7.4	ENSMUSG00000020401	432552	NP_001013805.1	NM_001013783
1438791_at	0.911396	3.89706e-05	0.00246164	---	1700016P04Rik	---	69413	---	---
1450634_at	-0.956218	3.8997e-05	0.00246164	16	Atp6v1a	ENSMUSG00000052459	11964	NP_031534.2	NM_007508
1440600_at	0.868887	3.90251e-05	0.00246164	15	4930407I10Rik	---	328573	XP_001001646.1 /// XP_991998.1 /// XP_993422.1	XM_001001646 /// XM_986904 /// XM_988328
1452587_at	-1.1485	3.90827e-05	0.00246183	11	Actr2	ENSMUSG00000020152	66713	NP_666355.1	NM_146243
1435724_at	-0.869323	3.95385e-05	0.00248706	1	4933400N17Rik	ENSMUSG00000057173	619289	XP_895581.1 /// XP_921404.2 /// XP_984820.1	XM_890488 /// XM_916311 /// XM_979726
1418022_at	-1.04587	3.97238e-05	0.00249211	3	Narg1	ENSMUSG00000063273	74838	NP_444319.2	NM_053089
1426860_at	-0.917975	3.97293e-05	0.00249211	5	Ep400	ENSMUSG00000029505	75560	NP_083613.1	NM_029337
1419148_at	0.925751	3.98848e-05	0.00249792	10	Avil	ENSMUSG00000025432	11567	NP_033765.1	NM_009635
1422322_at	0.861748	4.0034e-05	0.00249792	1	Chml	---	12663	NP_067325.1	NM_021350
1436512_at	0.874969	4.00661e-05	0.00249792	1	Arl4c /// LOC632433	---	320982 /// 632433	NP_796279.1 /// XP_911626.2	NM_177305 /// XM_906533
1451214_at	-0.983845	4.00954e-05	0.00249792	6	Kbtbd2	ENSMUSG00000059486	210973	NP_666070.1	NM_145958
1418149_at	0.995666	4.01355e-05	0.00249792	12	Chga	ENSMUSG00000021194	12652	NP_031719.1	NM_007693
1435992_at	-0.908409	4.01541e-05	0.00249792	1	Iqca	---	74918	XP_984928.1	XM_979834
1449232_at	0.862362	4.02136e-05	0.00249818	X	Gata1	ENSMUSG00000031162	14460	NP_032115.1	NM_008089
1428345_at	0.89393	4.02735e-05	0.00249845	19	Ppapdc2	ENSMUSG00000040105	74411	NP_083198.1	NM_028922
1417976_at	1.38606	4.03738e-05	0.00250123	2	Ada	ENSMUSG00000017697	11486	NP_031424.1	NM_007398
1439630_x_at	0.921919	4.04716e-05	0.00250385	7A3	Sbsn	ENSMUSG00000046056	282619	NP_757342.1	NM_172205
1436033_at	-1.08127	4.06465e-05	0.00251123	9	BC031353	ENSMUSG00000034858	235493	NP_705812.1	NM_153584
1456361_at	1.07664	4.07419e-05	0.00251368	5	2600003E23Rik	ENSMUSG00000029094	70292	NP_081649.1	NM_027373
1422731_at	-0.924625	4.08755e-05	0.00251517	9	Limd1	ENSMUSG00000025239	29806	NP_038888.1	NM_013860
1454849_x_at	1.03201	4.08776e-05	0.00251517	14	Clu	---	12759	NP_038520.1	NM_013492
1434108_at	1.03329	4.09428e-05	0.00251575	17	Fbxo11	ENSMUSG00000005371	225055	XP_001004113.1 /// XP_992617.1 /// XP_995223.1	XM_001004113 /// XM_987523 /// XM_990129
1433526_at	-0.876329	4.10019e-05	0.00251596	5	Klhl8	ENSMUSG00000029312	246293	NP_848856.1	NM_178741
1431352_s_at	-0.918057	4.13735e-05	0.00253531	15	Pvt1	ENSMUSG00000072566	19296	---	---
1425694_at	0.840316	4.16407e-05	0.00254822	5	Tbx5	ENSMUSG00000018263	21388	NP_035667.1	NM_011537
1453335_a_at	1.00265	4.17087e-05	0.00254892	1	Spata3	ENSMUSG00000026226	70060	NP_081305.1 /// NP_081576.1 /// NP_082923.1	NM_027029 /// NM_027300 /// NM_028647
1423295_at	-0.928013	4.19278e-05	0.00255618	14	Tm9sf2	ENSMUSG00000025544	68059	NP_542123.2	NM_080556
1449557_at	-1.0342	4.19409e-05	0.00255618	13	1600012F09Rik /// LOC624446	---	624446 /// 67008	NP_080180.1 /// XP_894089.1 /// XP_916593.1 /// XP_987790.1	NM_025904 /// XM_888996 /// XM_911500 /// XM_982696
1432116_at	1.50454	4.2038e-05	0.00255807	X	1700031F05Rik	---	73300	XP_356346.1 /// XP_925313.1	XM_356346 /// XM_920220
1452100_at	0.992002	4.21301e-05	0.00255807	11	Dullard	ENSMUSG00000018559	67181	NP_080293.1	NM_026017
1455402_at	-0.83535	4.21419e-05	0.00255807	11	Socs7	ENSMUSG00000038485	192157	NP_619598.1	NM_138657
1418279_a_at	0.923351	4.22379e-05	0.00256045	11	Akap1	ENSMUSG00000018428	11640	NP_001036006.1 /// NP_033778.2	NM_001042541 /// NM_009648
1419194_s_at	0.973747	4.24201e-05	0.00256354	7	Gmfg	---	63986	NP_001034281.1 /// NP_071307.1	NM_001039192 /// NM_022024
1431293_a_at	-0.979576	4.24202e-05	0.00256354	16	Cldnd1	ENSMUSG00000022744	224250	NP_741968.1	NM_171826
1451053_a_at	-0.839418	4.24595e-05	0.00256354	10	Mdm1	ENSMUSG00000020212	17245	NP_034915.1 /// NP_683724.1	NM_010785 /// NM_148922
1430480_at	1.18921	4.27404e-05	0.00257705	5	Nub1	---	53312	NP_058016.1	NM_016736
1423557_at	1.09049	4.28044e-05	0.00257747	16	Ifngr2	ENSMUSG00000022965	15980	NP_032364.1	NM_008338
1430189_at	1.05386	4.29874e-05	0.00258503	18	Nol4	---	319211	NP_950189.1	NM_199024
1453238_s_at	-0.973436	4.32497e-05	0.00259268	4	3930401B19Rik /// 1200016E24Rik /// A130040M12Rik /// E430024C06Rik	---	319202 /// 319269 /// 319443 /// 77570	---	NR_002860
1438725_at	-0.911427	4.3454e-05	0.00259268	11	Thrap1	---	327987	XP_001002588.1 /// XP_109726.6 /// XP_919423.2	XM_001002588 /// XM_109726 /// XM_914330
1437635_at	-1.14286	4.35104e-05	0.00259268	16	Dcbld2	ENSMUSG00000035107	73379	NP_082799.2	NM_028523
1425464_at	0.862506	4.3524e-05	0.00259268	18	Gata6	ENSMUSG00000005836	14465	NP_034388.2	NM_010258
1416105_at	-1.00501	4.36971e-05	0.00259268	13	Nnt	ENSMUSG00000025453	18115	NP_032736.2	NM_008710
1451389_at	-1.11116	4.38233e-05	0.00259268	2	Zcsl3	ENSMUSG00000027166	99349	NP_081268.1	NM_026992
1417854_at	-0.857872	4.38552e-05	0.00259268	9	Map2k5	ENSMUSG00000058444	23938	NP_035970.1	NM_011840
1439234_a_at	-0.877728	4.38898e-05	0.00259268	8	Tm2d2	ENSMUSG00000031556	69742	NP_081470.1	NM_027194
1435587_at	-0.847942	4.39072e-05	0.00259268	8	Pcid2	ENSMUSG00000038542	234069	NP_848823.1	NM_178708
1429864_at	1.11034	4.39708e-05	0.00259268	15	Spatc1	ENSMUSG00000049653	74281	NP_083128.1	NM_028852
1434460_at	-0.826029	4.40324e-05	0.00259268	9	Bbs4	---	102774	NP_780534.1	NM_175325
1449235_at	-1.2586	4.42266e-05	0.00259268	1	Fasl	ENSMUSG00000000817	14103	NP_034307.1	NM_010177
1438154_x_at	0.843974	4.43055e-05	0.00259268	4	2610002J02Rik	---	67513	NP_001028306.1	NM_001033134
1453252_at	-1.48438	4.43545e-05	0.00259268	12	Dus4l	ENSMUSG00000020648	71916	NP_082278.1	NM_028002
1428125_at	-0.918461	4.44797e-05	0.00259268	10	4921506J03Rik	---	382423	NP_001028646.1	NM_001033474
1445412_at	-1.07252	4.44875e-05	0.00259268	2	Ccdc73	ENSMUSG00000045106	211936	NP_808268.1	NM_177600
1425490_a_at	1.23737	4.45165e-05	0.00259268	X	Wdr13	ENSMUSG00000031166	73447	NP_080413.1	NM_026137
1426010_a_at	1.01402	4.45958e-05	0.00259268	17	Epb4.1l3	ENSMUSG00000024044	13823	NP_038841.1	NM_013813
1423495_at	0.964446	4.46304e-05	0.00259268	17	Decr2	---	26378	NP_036063.1	NM_011933
1454060_a_at	-1.11754	4.46633e-05	0.00259268	3	Nras	ENSMUSG00000027852	18176	NP_035067.2	NM_010937
1426780_at	-0.822313	4.47037e-05	0.00259268	14	D14Ertd436e	ENSMUSG00000037526	218978	NP_766187.1	NM_172599
1452395_at	-0.927667	4.47483e-05	0.00259268	2	Med19	ENSMUSG00000027080	381379	NP_080161.1	NM_025885
1442721_at	-1.31091	4.47927e-05	0.00259268	---	---	---	---	---	---
1453516_at	0.8496	4.47959e-05	0.00259268	7	4931431F19Rik	ENSMUSG00000055643	70980	XP_133663.1 /// XP_912873.1 /// XP_998781.1	XM_133663 /// XM_907780 /// XM_993687
1452464_a_at	-0.908535	4.4811e-05	0.00259268	2	Metapl1	ENSMUSG00000041921	66559	NP_079909.1	NM_025633
1429893_at	-0.930977	4.48482e-05	0.00259268	14	2810004A10Rik	---	69933	NP_081541.1	NM_027265
1455823_at	-0.955244	4.48793e-05	0.00259268	9	Bbs4	ENSMUSG00000025235	102774	NP_780534.1	NM_175325
1423143_at	-0.913205	4.50836e-05	0.00259268	---	Gtpbp4	ENSMUSG00000021149	69237	NP_081276.2	NM_027000
1431018_at	-0.834214	4.51466e-05	0.00259268	16	1810013L24Rik	---	69053	XP_912757.2 /// XP_983273.1 /// XP_983312.1 /// XP_988629.1 /// XP_988664.1	XM_907664 /// XM_978179 /// XM_978218 /// XM_983535 /// XM_983570
1425080_at	-0.99552	4.51624e-05	0.00259268	11	Zfp286	ENSMUSG00000047342	192651	NP_620399.3	NM_138949
1437382_at	-1.00103	4.51702e-05	0.00259268	2	Acvr2a	---	11480	NP_031422.2	NM_007396
1456378_s_at	-0.820223	4.51915e-05	0.00259268	11	Fbxl20	---	72194	NP_082425.1	NM_028149
1428243_at	-0.839099	4.52148e-05	0.00259268	16	1700021K19Rik	ENSMUSG00000035629	224118	NP_766203.1	NM_172615
1418301_at	-0.984684	4.52453e-05	0.00259268	1	Irf6	ENSMUSG00000026638	54139	NP_058547.1 /// NP_835184.1	NM_016851 /// NM_178083
1437707_at	-1.68789	4.53747e-05	0.00259268	18	BC019561	ENSMUSG00000024530	225655	NP_659116.1	NM_144867
1426463_at	-0.865433	4.54047e-05	0.00259268	12	Gphn	ENSMUSG00000047454	268566	NP_766540.1	NM_172952
1431539_at	-1.04132	4.54917e-05	0.00259268	16	Samsn1	ENSMUSG00000035694	67742	NP_075869.2	NM_023380
1435981_at	-0.926939	4.54931e-05	0.00259268	---	E430014L09Rik	---	320937	---	---
1431932_s_at	-0.829013	4.55081e-05	0.00259268	2	Trim44	---	80985	NP_064663.2	NM_020267
1416635_at	-0.898368	4.55233e-05	0.00259268	10	Smpdl3a	ENSMUSG00000019872	57319	NP_065586.2	NM_020561
1449122_at	1.48872	4.55271e-05	0.00259268	4	3110003A22Rik	ENSMUSG00000028243	68053	NP_080810.2	NM_026534
1422662_at	-0.911618	4.5529e-05	0.00259268	13	Lgals8	ENSMUSG00000057554	56048	NP_061374.1	NM_018886
1429231_at	-0.847975	4.56189e-05	0.00259452	---	---	ENSMUSG00000039133	---	---	---
1421521_at	-1.1227	4.57402e-05	0.00259815	2	4930430A15Rik	ENSMUSG00000027157	67575	NP_080524.1	NM_026248
1428976_at	-0.941499	4.58785e-05	0.00260209	10	Tmpo	---	21917	NP_035735.1	NM_011605
1460319_at	-0.9812	4.59681e-05	0.00260209	12	Fut8	ENSMUSG00000021065	53618	NP_058589.2	NM_016893
1426143_at	1.03418	4.5996e-05	0.00260209	10	Trdn	ENSMUSG00000019787	76757	XP_483889.3 /// XP_895453.1 /// XP_904053.1 /// XP_911729.1 /// XP_925067.1 /// XP_925078.1 /// XP_998518.1 /// XP_998541.1 /// XP_998561.1	XM_483889 /// XM_890360 /// XM_898960 /// XM_906636 /// XM_919974 /// XM_919985 /// XM_993424 /// XM_993447 /// XM_993467
1440050_at	-0.901757	4.61175e-05	0.00260209	10	Hbs1l	ENSMUSG00000019977	56422	NP_001036058.1 /// NP_062676.2	NM_001042593 /// NM_019702
1432652_at	-0.825954	4.61452e-05	0.00260209	3	1700008H02Rik	---	66325	---	---
1422600_at	-1.28606	4.61844e-05	0.00260209	9	Rasgrf1	ENSMUSG00000032356	19417	NP_001034744.1 /// NP_035375.1	NM_001039655 /// NM_011245
1429599_a_at	-0.856061	4.62134e-05	0.00260209	5	C630010D07Rik /// LOC665563 /// LOC674367	ENSMUSG00000029376	503860 /// 665563 /// 674367	XP_979214.1 /// XP_979251.1 /// XP_983361.1 /// XP_983399.1 /// XP_984046.1 /// XP_984075.1	XM_974120 /// XM_974157 /// XM_978267 /// XM_978305 /// XM_978952 /// XM_978981
1428313_at	-0.92581	4.64397e-05	0.00261157	2	Zswim3	ENSMUSG00000045822	67538	NP_848462.1	NM_178375
1446148_x_at	-0.857164	4.65577e-05	0.00261494	---	C79248	---	96982	---	---
1416133_at	-0.81619	4.67858e-05	0.00262448	15	C920006C10Rik	ENSMUSG00000015002	76740	NP_598527.2	NM_133766
1420278_at	1.14495	4.68889e-05	0.002627	6	BC048599	ENSMUSG00000051936	232717	NP_778185.1	NM_175020
1438095_x_at	-0.941333	4.70702e-05	0.00263225	5	Noc4l	---	100608	NP_705798.2	NM_153570
1453656_a_at	-1.17762	4.72213e-05	0.00263225	---	4933431G14Rik	---	71265	---	---
1417646_a_at	-0.90379	4.72276e-05	0.00263225	2	Snx5	ENSMUSG00000027423	69178	NP_077187.1	NM_024225
1432779_at	1.03338	4.72433e-05	0.00263225	---	1700037N05Rik	---	73264	---	---
1433269_at	-0.841714	4.72744e-05	0.00263225	---	4930553M12Rik	---	75246	---	---
1426358_at	-1.05105	4.74416e-05	0.00263263	11	Taok1	---	216965	XP_001001182.1 /// XP_484053.1 /// XP_900163.1 /// XP_907624.1 /// XP_923259.1 /// XP_930633.1 /// XP_930634.1	XM_001001182 /// XM_484053 /// XM_895070 /// XM_902531 /// XM_918166 /// XM_925540 /// XM_925541
1429424_at	0.855406	4.74529e-05	0.00263263	2	Cst13	ENSMUSG00000036924	69294	NP_081300.1	NM_027024
1456204_at	0.910832	4.74719e-05	0.00263263	14	2010107H07Rik	ENSMUSG00000058351	66487	XP_619218.3 /// XP_914530.2 /// XP_982116.1	XM_619218 /// XM_909437 /// XM_977022
1435146_s_at	-1.84612	4.75148e-05	0.00263263	16	Igsf4d	---	239857	NP_848836.1	NM_178721
1433455_at	-0.822718	4.7786e-05	0.00264441	5	Sh2b3	ENSMUSG00000042594	16923	NP_032533.1	NM_008507
1429689_at	-1.0009	4.8147e-05	0.00265921	---	4932433N03Rik	---	74384	---	---
1438046_at	-0.910735	4.81714e-05	0.00265921	9	AU019823	ENSMUSG00000059820	270156	NP_997614.1	NM_212449
1423356_at	-0.987967	4.83102e-05	0.00266362	16	Snap29	ENSMUSG00000022765	67474	NP_075837.2	NM_023348
1445127_at	-1.49004	4.84284e-05	0.00266687	18	Ccbe1	---	320924	NP_848908.1	NM_178793
1431143_x_at	-0.903688	4.8669e-05	0.00267685	10	Amid	ENSMUSG00000020085	71361	NP_001034283.1 /// NP_722474.1 /// NP_835159.1	NM_001039194 /// NM_153779 /// NM_178058
1452704_at	-0.871247	4.89803e-05	0.00268787	2	1200015F23Rik	ENSMUSG00000070730	67809	NP_001028308.1	NM_001033136
1424184_at	-0.813798	4.90622e-05	0.00268787	11	Acadvl	ENSMUSG00000018574	11370	NP_059062.1	NM_017366
1453008_at	0.894511	4.90903e-05	0.00268787	4	2300002D11Rik	ENSMUSG00000056596	69539	XP_149530.2 /// XP_927427.1 /// XP_980122.1	XM_149530 /// XM_922334 /// XM_975028
1442113_at	-0.832544	4.91076e-05	0.00268787	3	5330417C22Rik	---	229722	NP_001028476.1	NM_001033304
1431404_at	0.991458	4.9188e-05	0.002689	3	Tmem56	---	99887	NP_849267.1	NM_178936
1439547_at	-0.957542	4.92744e-05	0.00269047	16	A930007A09Rik	---	432999	XP_484524.1 /// XP_914346.1 /// XP_987507.1	XM_484524 /// XM_909253 /// XM_982413
1426791_at	-0.821156	4.93624e-05	0.00269133	4	Rusc2	ENSMUSG00000035969	100213	NP_001032798.1 /// NP_951012.2	NM_001037709 /// NM_199057
1429390_at	-0.904751	4.94096e-05	0.00269133	9	Acpl2	ENSMUSG00000043587	235534	NP_700469.1	NM_153420
1415982_at	0.86824	4.95588e-05	0.0026962	9	Herpud2	ENSMUSG00000008429	80517	NP_065611.1	NM_020586
1441883_at	0.837127	4.96643e-05	0.00269688	18	0610010O12Rik	---	66060	XP_905308.1 /// XP_926839.1 /// XP_992850.1 /// XP_992912.1	XM_900215 /// XM_921746 /// XM_987756 /// XM_987818
1452986_at	-1.12368	4.96908e-05	0.00269688	16	Hgd	---	15233	NP_038575.1	NM_013547
1452717_at	-0.980888	4.98537e-05	0.00270247	3	Slc25a24	ENSMUSG00000040322	229731	NP_766273.1	NM_172685
1425332_at	-0.830922	4.99796e-05	0.00270604	2	Zfp106	---	20402	NP_035873.2	NM_011743
1435222_at	-0.962973	5.04771e-05	0.00272761	6	Foxp1	---	108655	NP_444432.1	NM_053202
1429206_at	-1.20717	5.0499e-05	0.00272761	10	Rhobtb1	---	69288	XP_125637.3 /// XP_902616.1 /// XP_902648.1 /// XP_902659.1 /// XP_902670.1 /// XP_902679.1 /// XP_925715.1 /// XP_925730.1 /// XP_925739.1 /// XP_925745.1 /// XP_925749.1 /// XP_925757.1 /// XP_985513.1 /// XP_986488.1 /// XP_987096.1 /// XP_987139.1 /// XP_987291.1	XM_125637 /// XM_897523 /// XM_897555 /// XM_897566 /// XM_897577 /// XM_897586 /// XM_920622 /// XM_920637 /// XM_920646 /// XM_920652 /// XM_920656 /// XM_920664 /// XM_980419 /// XM_981394 /// XM_982002 /// XM_982045 /// XM_982197
1430072_at	0.811353	5.07486e-05	0.00273782	1	1700057K13Rik	ENSMUSG00000026592	73435	XP_129568.2 /// XP_921866.1 /// XP_995101.1 /// XP_995143.1	XM_129568 /// XM_916773 /// XM_990007 /// XM_990049
1439821_at	-0.878988	5.10214e-05	0.00274698	8	Lrp2bp	---	67620	NP_080554.1	NM_026278
1451383_a_at	-0.837949	5.11104e-05	0.00274698	19	Chuk	ENSMUSG00000025199	12675	NP_031726.1	NM_007700
1438310_at	-1.04287	5.11537e-05	0.00274698	---	---	---	---	---	---
1438412_at	0.900045	5.11622e-05	0.00274698	---	---	---	---	---	---
1454997_at	-1.10021	5.12589e-05	0.00274891	10	Msrb3	ENSMUSG00000051236	320183	NP_796066.1	NM_177092
1424045_at	-0.817277	5.13563e-05	0.00275086	17	5730437N04Rik	ENSMUSG00000004945	70544	NP_081733.2	NM_027457
1428829_at	-0.979579	5.14582e-05	0.00275304	---	6820401H01Rik	---	75743	---	---
1433416_at	0.838187	5.16534e-05	0.00276022	---	5430432H19Rik	ENSMUSG00000024206	71404	---	---
1419422_at	-1.01565	5.18809e-05	0.00276909	18	Pkd2l2	ENSMUSG00000014503	53871	NP_058623.1	NM_016927
1444218_at	-0.815956	5.20633e-05	0.00277336	19	D19Ertd737e	ENSMUSG00000057858	76539	NP_083924.2	NM_029648
1449936_at	-1.03744	5.20839e-05	0.00277336	6	8430419L09Rik	---	74525	NP_083258.2	NM_028982
1427188_at	-0.897457	5.23955e-05	0.0027823	9	Arih1	---	23806	NP_064311.1	NM_019927
1454818_at	-0.827543	5.2416e-05	0.0027823	2	Gmeb2	ENSMUSG00000038705	229004	NP_937812.1	NM_198169
1426796_at	-0.845554	5.24637e-05	0.0027823	4	Kpna6	---	16650	NP_032494.2	NM_008468
1441845_at	-0.933835	5.24986e-05	0.0027823	10	Caps2	ENSMUSG00000035694	353025	NP_840062.1	NM_178278
1456230_at	0.816112	5.26294e-05	0.00278404	11	4933422H20Rik	ENSMUSG00000070332	432613	NP_001028947.1	NM_001033775
1435246_at	-0.952292	5.26549e-05	0.00278404	1	Paqr8	ENSMUSG00000025931	74229	NP_083105.3	NM_028829
1453483_at	0.827756	5.31961e-05	0.00280578	5	1700023E05Rik	ENSMUSG00000029248	71868	NP_082246.1	NM_027970
1430067_at	0.830271	5.32894e-05	0.00280578	6	5430401F13Rik /// LOC625758	ENSMUSG00000059364	625758 /// 71392	XP_132900.2 /// XP_355820.1 /// XP_979243.1 /// XP_991250.1 /// XP_991282.1	XM_132900 /// XM_355820 /// XM_974149 /// XM_986156 /// XM_986188
1460592_at	-0.845051	5.32981e-05	0.00280578	2	Epb4.1l1	---	13821	NP_001003815.1 /// NP_001006665.1 /// NP_038538.1	NM_001003815 /// NM_001006664 /// NM_013510
1423484_at	-1.06552	5.33148e-05	0.00280578	10	Bicc1	ENSMUSG00000014329	83675	NP_113574.1	NM_031397
1455941_s_at	-0.850415	5.34164e-05	0.00280734	9	Map2k5	ENSMUSG00000058444	23938	NP_035970.1	NM_011840
1418079_at	0.974605	5.35069e-05	0.00280734	11	Psme3	ENSMUSG00000019326	19192	NP_035322.1	NM_011192
1419107_at	0.873616	5.35312e-05	0.00280734	X	Ophn1	ENSMUSG00000031214	94190	NP_443208.1	NM_052976
1423222_at	0.897995	5.36947e-05	0.00281264	13	Cap2	ENSMUSG00000021373	67252	NP_080332.1	NM_026056
1428572_at	1.08416	5.41279e-05	0.00282196	15	Basp1	ENSMUSG00000045763	70350	NP_081671.1	NM_027395
1449018_at	-0.815718	5.4139e-05	0.00282196	11	Pfn1	ENSMUSG00000018293	18643	NP_035202.1	NM_011072
1443664_s_at	0.956941	5.41697e-05	0.00282196	4	Cd164l2	ENSMUSG00000028865	69655	XP_905253.2 /// XP_979877.1	XM_900160 /// XM_974783
1426124_a_at	-0.935236	5.4182e-05	0.00282196	1	Clk1	ENSMUSG00000026034	12747	NP_001036099.1 /// NP_034035.1	NM_001042634 /// NM_009905
1417931_at	-0.950064	5.42406e-05	0.00282196	14	Ndst2	ENSMUSG00000039308	17423	NP_034941.2	NM_010811
1453890_at	-0.934022	5.42481e-05	0.00282196	---	---	---	---	---	---
1453260_a_at	-0.877053	5.4484e-05	0.00283097	14	Ppp2r2a	ENSMUSG00000022052	71978	NP_082308.1	NM_028032
1423789_at	-0.801684	5.46998e-05	0.00283771	2	BC005624	ENSMUSG00000026851	227707	NP_659134.1	NM_144885
1426451_at	-0.811728	5.47396e-05	0.00283771	2	6030465E24Rik	ENSMUSG00000033396	214585	XP_909344.1	XM_904251
1426217_at	-0.809957	5.48596e-05	0.00284067	19	2810441K11Rik	ENSMUSG00000024667	68642	NP_081074.1	NM_026798
1442971_at	-1.00735	5.5305e-05	0.00286045	2	Baz2b	ENSMUSG00000026987	407823	NP_001001182.2	NM_001001182
1449331_a_at	-0.825871	5.5717e-05	0.00287846	2	Rapsn	ENSMUSG00000002104	19400	NP_033049.1	NM_009023
1431673_at	1.00428	5.59046e-05	0.00287962	X	4930557A04Rik	ENSMUSG00000048994	385317	XP_979848.1	XM_974754
1427341_at	0.792543	5.59257e-05	0.00287962	9	E130103I17Rik	ENSMUSG00000035919	319845	NP_851833.2	NM_181316
1431031_at	-0.962222	5.59311e-05	0.00287962	13	Arid4b	---	94246	NP_919238.1 /// NP_937755.1	NM_194262 /// NM_198122
1456039_at	-1.09889	5.61279e-05	0.00288646	9	Snx14	ENSMUSG00000032422	244962	NP_766514.1	NM_172926
1432274_at	1.29574	5.65546e-05	0.00290068	---	4930543N07Rik	---	75187	---	---
1422344_s_at	0.809463	5.66162e-05	0.00290068	14	Tnfrsf10b	ENSMUSG00000022074	21933	NP_064671.2	NM_020275
1456250_x_at	1.07454	5.66938e-05	0.00290068	13	Tgfbi	ENSMUSG00000035493	21810	NP_033395.1	NM_009369
1422528_a_at	-0.937753	5.67023e-05	0.00290068	12	Zfp36l1	ENSMUSG00000021127	12192	NP_031590.1	NM_007564
1432040_at	-0.940121	5.67639e-05	0.00290068	7	Kcnq1ot1	---	63830	---	NR_001461
1429601_x_at	-0.852339	5.68011e-05	0.00290068	5	C630010D07Rik /// LOC665563 /// LOC674367	ENSMUSG00000029376	503860 /// 665563 /// 674367	XP_979214.1 /// XP_979251.1 /// XP_983361.1 /// XP_983399.1 /// XP_984046.1 /// XP_984075.1	XM_974120 /// XM_974157 /// XM_978267 /// XM_978305 /// XM_978952 /// XM_978981
1416064_a_at	-0.922889	5.68546e-05	0.00290068	2	Hspa5	ENSMUSG00000026864	14828	NP_071705.2	NM_022310
1448260_at	1.06052	5.7202e-05	0.0029151	5	Uchl1	ENSMUSG00000029223	22223	NP_035800.1	NM_011670
1424585_at	-1.03452	5.75354e-05	0.00292663	8	Ranbp10	ENSMUSG00000037415	74334	NP_665823.2	NM_145824
1456542_s_at	-0.973471	5.76226e-05	0.00292663	10	Qrsl1	ENSMUSG00000019863	76563	XP_001000722.1 /// XP_125586.1 /// XP_995785.1	XM_001000722 /// XM_125586 /// XM_990691
1429987_at	-1.01081	5.76397e-05	0.00292663	7	9930013L23Rik	---	80982	NP_109653.2	NM_030728
1439700_at	-0.840544	5.76877e-05	0.00292663	5	Adam1b	---	280667	NP_742123.1	NM_172125
1430468_at	-0.871268	5.79481e-05	0.00293618	---	2810449G22Rik	---	72773	---	---
1455659_at	-0.858293	5.80061e-05	0.00293618	---	---	ENSMUSG00000030126	---	---	---
1451780_at	1.28135	5.81431e-05	0.00293914	19	Blnk	---	17060	NP_032554.2	NM_008528
1450759_at	-0.817458	5.82026e-05	0.00293914	13	Bmp6	ENSMUSG00000039004	12161	NP_031582.1	NM_007556
1425622_at	-0.856576	5.82601e-05	0.00293914	---	Edil3	ENSMUSG00000034488	13612	NP_001033076.1 /// NP_034233.1	NM_001037987 /// NM_010103
1425035_s_at	-1.14318	5.83275e-05	0.00293925	10	Dnmt3l	ENSMUSG00000000730	54427	NP_062321.1	NM_019448
1425612_at	-0.81364	5.8466e-05	0.00294206	5	Cutl1	---	13047	NP_034116.3 /// NP_941004.2	NM_009986 /// NM_198602
1450953_at	-0.845156	5.85137e-05	0.00294206	2	Wdr39	ENSMUSG00000003662	26371	NP_079572.2	NM_025296
1434790_a_at	-0.970033	5.86744e-05	0.00294377	10	Lta4h	ENSMUSG00000015889	16993	NP_032543.1	NM_008517
1448892_at	-1.19594	5.86783e-05	0.00294377	4	Dock7	ENSMUSG00000028556	67299	NP_080358.3	NM_026082
1454889_x_at	-0.983849	5.87778e-05	0.00294549	10	Tmcc3	ENSMUSG00000020023	319880	NP_742048.2	NM_172051
1430461_at	-0.838665	5.89891e-05	0.00295279	---	1700120E14Rik	---	73606	---	---
1415850_at	-0.804769	5.91981e-05	0.00295997	8	Rasa3	ENSMUSG00000031453	19414	NP_033051.1	NM_009025
1428517_at	-0.815962	5.93175e-05	0.00296145	5	Wdfy3	---	72145	NP_766470.2	NM_172882
1424026_s_at	-0.885721	5.9359e-05	0.00296145	10	BC013529	ENSMUSG00000040006	215751	NP_663393.1	NM_145418
1452609_at	0.809066	5.98673e-05	0.00298021	8	1190005I06Rik	ENSMUSG00000043687	68918	NP_932105.1	NM_197988
1431300_at	1.35239	5.98673e-05	0.00298021	4	Sgip1	---	73094	NP_659155.1	NM_144906
1416274_at	0.787824	6.03189e-05	0.00299939	11	Ctns	ENSMUSG00000005949	83429	NP_112541.1	NM_031251
1433621_at	0.785034	6.07081e-05	0.00301542	13	Wdr41	ENSMUSG00000042015	218460	NP_766178.1	NM_172590
1422556_at	-0.875325	6.11113e-05	0.00302318	11	Gna13	---	14674	NP_034433.3	NM_010303
1439802_at	-0.883784	6.11365e-05	0.00302318	2	Stk35	ENSMUSG00000037885	67333	NP_001033724.1 /// NP_899085.2	NM_001038635 /// NM_183262
1430499_at	0.839138	6.11901e-05	0.00302318	13	1700058M13Rik	---	73423	---	---
1449685_s_at	-0.781783	6.12599e-05	0.00302318	14	Oxsm	ENSMUSG00000021786	71147	NP_081971.1	NM_027695
1416854_at	-0.821793	6.12895e-05	0.00302318	5	Slc34a2	ENSMUSG00000029188	20531	NP_035532.2	NM_011402
1426462_at	-1.00798	6.13271e-05	0.00302318	12	Gphn	ENSMUSG00000047454	268566	NP_766540.1	NM_172952
1449408_at	0.800363	6.13563e-05	0.00302318	16	Jam2	ENSMUSG00000053062	67374	NP_076333.2	NM_023844
1443836_x_at	-0.862103	6.14435e-05	0.00302318	9	Wdr48	ENSMUSG00000032512	67561	NP_080512.1	NM_026236
1446621_at	0.925538	6.15187e-05	0.00302318	4	Chd7	---	320790	XP_910521.1 /// XP_924462.1 /// XP_978671.1 /// XP_978711.1 /// XP_990960.1 /// XP_990993.1	XM_905428 /// XM_919369 /// XM_973577 /// XM_973617 /// XM_985866 /// XM_985899
1420430_a_at	0.833071	6.15877e-05	0.00302318	9	2510048L02Rik	ENSMUSG00000006241	67119	NP_080253.1	NM_025977
1447655_x_at	-0.894486	6.16019e-05	0.00302318	7	Sox6	---	20679	NP_001020731.1 /// NP_035575.1	NM_001025560 /// NM_011445
1429602_at	1.03339	6.17405e-05	0.00302669	4	Cd164l2	---	69655	XP_905253.2 /// XP_979877.1	XM_900160 /// XM_974783
1427346_at	0.952678	6.204e-05	0.0030354	X	Ott /// LOC434863 /// LOC434864 /// LOC434865 /// LOC666184 /// LOC666260	ENSMUSG00000072931 /// ENSMUSG00000072929 /// ENSMUSG00000072926 /// ENSMUSG00000072925 /// ENSMUSG00000072924	18422 /// 434863 /// 434864 /// 434865 /// 666184 /// 666260	NP_035152.1 /// XP_001006097.1 /// XP_486785.1 /// XP_486787.1 /// XP_486789.1 /// XP_893183.1 /// XP_902812.2 /// XP_902878.1 /// XP_902888.2 /// XP_902896.1 /// XP_902974.1 /// XP_902983.2 /// XP_987144.1 /// XP_987183.1 /// XP_987226.1 /// XP_987263.1 /// XP_987842.1 /// XP_987885.1 /// XP_987931.1	NM_011022 /// XM_001006097 /// XM_486785 /// XM_486787 /// XM_486789 /// XM_888090 /// XM_897719 /// XM_897785 /// XM_897795 /// XM_897803 /// XM_897881 /// XM_897890 /// XM_982050 /// XM_982089 /// XM_982132 /// XM_982169 /// XM_982748 /// XM_982791 /// XM_982837
1423543_at	-0.87041	6.20527e-05	0.0030354	7	Swap70	ENSMUSG00000031015	20947	NP_033328.2	NM_009302
1427986_a_at	0.911979	6.21361e-05	0.00303619	4	Col16a1	ENSMUSG00000040690	107581	NP_082542.2	NM_028266
1454006_a_at	0.811345	6.22042e-05	0.00303622	8	Ubxd6	ENSMUSG00000052906	108159	NP_848763.2	NM_178648
1438255_at	-1.40015	6.23362e-05	0.00303713	12	Ches1	ENSMUSG00000033713	71375	NP_899009.2	NM_183186
1422730_at	-0.865939	6.23573e-05	0.00303713	9	Limd1	ENSMUSG00000025239	29806	NP_038888.1	NM_013860
1437893_at	0.954014	6.28019e-05	0.00304949	5	Plb1 /// BC033606 /// LOC665270	ENSMUSG00000029134	231108 /// 665270 /// 75156	XP_620178.2 /// XP_916145.1 /// XP_926976.1 /// XP_926985.1 /// XP_926992.1 /// XP_927000.1 /// XP_984342.1 /// XP_984387.1 /// XP_984423.1 /// XP_984475.1 /// XP_984514.1 /// XP_984553.1 /// XP_984594.1 /// XP_997033.1	XM_620178 /// XM_911052 /// XM_921883 /// XM_921892 /// XM_921899 /// XM_921907 /// XM_979248 /// XM_979293 /// XM_979329 /// XM_979381 /// XM_979420 /// XM_979459 /// XM_979500 /// XM_991939
1460655_a_at	-0.929557	6.28042e-05	0.00304949	9	Ubp1	ENSMUSG00000009741	22221	NP_038727.1	NM_013699
1441137_at	-1.05481	6.29334e-05	0.00304949	10	Bicc1	---	83675	NP_113574.1	NM_031397
1453903_at	0.849663	6.29346e-05	0.00304949	3	4930503B20Rik	---	75015	NP_083420.1	NM_029144
1453853_a_at	0.923182	6.29633e-05	0.00304949	9	Arhgef12	ENSMUSG00000059495	69632	NP_081420.1	NM_027144
1429824_at	-0.786884	6.30169e-05	0.00304949	9	4930550C14Rik	ENSMUSG00000005131	75311	NP_083523.1	NM_029247
1455249_at	-0.808578	6.31275e-05	0.00305157	---	---	---	---	---	---
1417865_at	-0.836398	6.33188e-05	0.00305754	11	Tnfaip1	ENSMUSG00000017615	21927	NP_033421.2	NM_009395
1453046_at	-0.98601	6.35976e-05	0.00306236	14	LOC623215	ENSMUSG00000072741	623215	XP_354854.4	XM_354854
1433345_s_at	1.2938	6.37708e-05	0.00306236	4	4930448K20Rik	---	74662	---	XR_001589 /// XR_001619 /// XR_004555
1425988_a_at	0.809301	6.38184e-05	0.00306236	3	Hipk1 /// LOC634033	ENSMUSG00000008730	15257 /// 634033	NP_034562.1 /// XP_913725.2	NM_010432 /// XM_908632
1427022_at	-0.961789	6.39504e-05	0.00306236	11	Ddx42	ENSMUSG00000020705	72047	NP_082350.2	NM_028074
1424827_a_at	-0.986944	6.39691e-05	0.00306236	18	Csnk1a1	ENSMUSG00000024576	93687	NP_666199.1	NM_146087
1442593_at	-0.881959	6.40008e-05	0.00306236	---	---	---	---	---	---
1431592_a_at	0.947504	6.40194e-05	0.00306236	X	Sh3kbp1	ENSMUSG00000040990	58194	NP_067364.2	NM_021389
1417804_at	-0.850016	6.4054e-05	0.00306236	---	Rasgrp2	ENSMUSG00000032946	19395	NP_035372.1	NM_011242
1454730_at	-0.962115	6.41443e-05	0.00306236	5	4932414K18Rik	ENSMUSG00000046985	231225	NP_776125.2	NM_173764
1421527_at	-1.00027	6.41513e-05	0.00306236	16	Epha6	---	13840	NP_031964.1	NM_007938
1434153_at	0.907303	6.44611e-05	0.00306236	4	Shb	ENSMUSG00000044813	230126	XP_131399.4 /// XP_980087.1	XM_131399 /// XM_974993
1417063_at	1.0253	6.44676e-05	0.00306236	4	C1qb	ENSMUSG00000036905	12260	NP_033907.1	NM_009777
1427982_s_at	-0.847773	6.4565e-05	0.00306236	12	Syne2	---	319565	XP_001001846.1 /// XP_922176.2 /// XP_995836.1	XM_001001846 /// XM_917083 /// XM_990742
1421053_at	0.794434	6.45952e-05	0.00306236	1	Kif1a	ENSMUSG00000014602	16560	NP_032466.1	NM_008440
1453605_s_at	0.869107	6.47638e-05	0.00306236	6	Ccdc91	ENSMUSG00000030301	67015	NP_080187.2	NM_025911
1459897_a_at	1.04666	6.4837e-05	0.00306236	7A3	Sbsn	ENSMUSG00000046056	282619	NP_757342.1	NM_172205
1460504_at	0.843426	6.48606e-05	0.00306236	---	---	---	---	---	---
1430718_s_at	-0.897746	6.50126e-05	0.00306236	2	Zcsl3	ENSMUSG00000027166	99349	NP_081268.1	NM_026992
1434047_x_at	-1.07804	6.50337e-05	0.00306236	---	Hnrpa2b1	---	53379	NP_058086.2 /// NP_872591.1	NM_016806 /// NM_182650
1449469_at	-0.881271	6.50858e-05	0.00306236	18	Pkd2l2	ENSMUSG00000014503	53871	NP_058623.1	NM_016927
1458591_at	-0.874401	6.50889e-05	0.00306236	4	Rasef	ENSMUSG00000043003	242505	NP_001017427.1	NM_001017427
1426489_s_at	-0.930667	6.51473e-05	0.00306236	16	Bfar	ENSMUSG00000022684	67118	NP_080252.1	NM_025976
1435241_at	-1.11209	6.51984e-05	0.00306236	12	D930036F22Rik	ENSMUSG00000035181	320487	NP_796145.2	NM_177171
1437143_a_at	-0.845937	6.52504e-05	0.00306236	12	Txndc1	ENSMUSG00000021072	72736	NP_082615.1	NM_028339
1439446_at	0.926377	6.5287e-05	0.00306236	13	BC048507	ENSMUSG00000064063	408058	XP_621326.2 /// XP_911050.1 /// XP_995983.1	XM_621326 /// XM_905957 /// XM_990889
1451479_a_at	0.798584	6.53106e-05	0.00306236	4	Tmem53	ENSMUSG00000048772	68777	NP_081113.1	NM_026837
1431531_at	0.825519	6.53111e-05	0.00306236	X	1700025D03Rik	ENSMUSG00000071686	67944	---	---
1419733_at	-1.27395	6.53233e-05	0.00306236	10	Glipr1l2	ENSMUSG00000020214	67537	NP_080499.1	NM_026223
1424850_at	-1.16546	6.53878e-05	0.00306236	13	Map3k1 /// LOC670493 /// LOC674573	ENSMUSG00000021754	26401 /// 670493 /// 674573	NP_036075.2 /// XP_980765.1 /// XP_986674.1	NM_011945 /// XM_975671 /// XM_981580
1441409_at	-0.800409	6.54927e-05	0.00306409	10	Gnn	ENSMUSG00000044937	103220	NP_001003910.1 /// NP_001003939.1 /// NP_705823.2	NM_001003910 /// NM_001003939 /// NM_153595
1455199_at	-1.01639	6.55895e-05	0.00306544	8	AI429214	---	621080	NP_001034309.1	NM_001039220
1438640_x_at	1.29148	6.57017e-05	0.00306622	X	Pgk1 /// LOC433594 /// LOC665053 /// LOC668435	ENSMUSG00000062070	18655 /// 433594 /// 665053 /// 668435	NP_032854.2 /// XP_001001423.1 /// XP_484116.2 /// XP_997310.1	NM_008828 /// XM_001001423 /// XM_484116 /// XM_992216
1450434_s_at	0.788155	6.57421e-05	0.00306622	16	Pcyt1a	ENSMUSG00000005615	13026	NP_034111.1	NM_009981
1432321_at	0.964105	6.59101e-05	0.0030686	X	Cnbp2	ENSMUSG00000031330	75064	NP_083434.1	NM_029158
1448587_at	-0.979095	6.59292e-05	0.0030686	11	Tbc1d10a	ENSMUSG00000034412	103724	NP_598784.1	NM_134023
1429928_at	0.864201	6.60864e-05	0.00307275	X	1700030B21Rik	ENSMUSG00000031181	70062	NP_081578.1	NM_027302
1429521_at	-0.913641	6.61871e-05	0.00307426	9	Alkbh8	ENSMUSG00000025899	67667	NP_080579.1	NM_026303
1452208_at	-0.870153	6.63629e-05	0.00307925	10	Prdm4	ENSMUSG00000035529	72843	NP_857633.2	NM_181650
1427108_at	-0.81957	6.66018e-05	0.00308572	11	9530068E07Rik	ENSMUSG00000036275	213673	NP_694757.1	NM_153117
1419316_s_at	-0.80194	6.66621e-05	0.00308572	16	Gnb1l	ENSMUSG00000000884	13972	NP_075609.2	NM_023120
1454081_at	-0.918505	6.67076e-05	0.00308572	---	---	---	---	---	---
1433998_at	-0.820589	6.68303e-05	0.00308823	11	4933427D14Rik	ENSMUSG00000020807	74477	NP_083239.1	NM_028963
1452703_at	-0.805389	6.70714e-05	0.0030962	6	4631427C17Rik	---	74340	NP_067389.3	NM_021414
1416342_at	-0.970601	6.72292e-05	0.00310031	4	Tnc	ENSMUSG00000028364	21923	NP_035737.1	NM_011607
1423941_at	-0.914567	6.74134e-05	0.00310563	14	Camk2g	ENSMUSG00000021820	12325	NP_001034227.1 /// NP_001034228.1 /// NP_848712.2	NM_001039138 /// NM_001039139 /// NM_178597
1453231_at	-1.0362	6.77649e-05	0.00311864	12	Cdkl1	ENSMUSG00000020990	71091	NP_899117.1	NM_183294
1439230_at	0.820989	6.81984e-05	0.00313539	1	4922505E12Rik	ENSMUSG00000043429	433386	NP_001028719.1	NM_001033547
1441851_x_at	0.968556	6.82738e-05	0.00313566	17	Ly6g6c	ENSMUSG00000007044	68468	NP_075952.1	NM_023463
1459461_at	-0.815388	6.83513e-05	0.00313602	---	---	---	---	---	---
1431157_at	-0.827924	6.86804e-05	0.00314792	---	1700025I17Rik	---	70372	---	---
1438207_at	-0.850515	6.88709e-05	0.00315345	19	Gbf1	ENSMUSG00000025224	107338	NP_849261.2	NM_178930
1422579_at	0.869429	6.9156e-05	0.00316329	1	Hspe1 /// LOC628438 /// LOC636088	---	15528 /// 628438 /// 636088	NP_032329.1 /// XP_898273.1 /// XP_916456.1 /// XP_995914.1	NM_008303 /// XM_893180 /// XM_911363 /// XM_990820
1425230_at	0.976739	6.93237e-05	0.00316775	11	Nags	ENSMUSG00000048217	217214	NP_665828.1 /// NP_835154.1	NM_145829 /// NM_178053
1449207_a_at	-0.788575	6.95003e-05	0.00317018	18	Kif20a	ENSMUSG00000003779	19348	NP_033030.1	NM_009004
1415871_at	1.08418	6.95174e-05	0.00317018	13	Tgfbi	ENSMUSG00000035493	21810	NP_033395.1	NM_009369
1431416_a_at	0.883329	6.96859e-05	0.00317465	16	Jam2	ENSMUSG00000053062	67374	NP_076333.2	NM_023844
1431933_a_at	0.937052	7.01454e-05	0.00319236	14	Dcp1a	ENSMUSG00000021962	75901	NP_598522.2	NM_133761
1432424_at	-1.08985	7.06216e-05	0.00321079	---	4930505H01Rik	ENSMUSG00000041114	75039	---	---
1431826_a_at	-0.857417	7.08573e-05	0.00321826	7	Brsk2	ENSMUSG00000053046	75770	NP_001009929.1 /// NP_001009930.1 /// NP_083702.1	NM_001009929 /// NM_001009930 /// NM_029426
1433454_at	-1.02485	7.14464e-05	0.00324176	2	Abtb2	ENSMUSG00000032724	99382	NP_849221.2	NM_178890
1415691_at	-0.850667	7.15564e-05	0.00324348	16	Dlgh1	ENSMUSG00000022770	13383	NP_031888.2	NM_007862
1418199_at	1.00799	7.16747e-05	0.00324558	4	Hemgn	---	93966	NP_444379.1	NM_053149
1418287_a_at	0.988696	7.17511e-05	0.00324578	7	Dmbt1	ENSMUSG00000047517	12945	NP_031795.2	NM_007769
1429856_at	0.896349	7.21112e-05	0.00325665	2	Tspan18	ENSMUSG00000023461	241556	NP_899003.1	NM_183180
1457006_at	-0.779252	7.21357e-05	0.00325665	---	1700106J12Rik	---	76621	---	---
1432044_a_at	-0.783278	7.23641e-05	0.00326369	2	4921504E06Rik	ENSMUSG00000026734	70909	NP_081876.2	NM_027600
1416014_at	-0.903	7.24914e-05	0.00326435	8	Abce1	ENSMUSG00000058355	24015	NP_056566.1	NM_015751
1416049_at	-0.980756	7.25454e-05	0.00326435	19	Gldc	ENSMUSG00000024827	104174	NP_613061.1	NM_138595
1429106_at	-0.975815	7.25959e-05	0.00326435	---	4921509J17Rik	---	70857	---	---
1453284_at	-0.760868	7.32228e-05	0.00328696	13	4930405M20Rik	ENSMUSG00000034334	73942	XP_127489.4 /// XP_917218.2 /// XP_978060.1	XM_127489 /// XM_912125 /// XM_972966
1460258_at	-0.865311	7.32444e-05	0.00328696	14	Lect1	ENSMUSG00000022025	16840	NP_034831.1	NM_010701
1450172_at	-0.778985	7.34579e-05	0.003289	17	Pknox1	ENSMUSG00000006705	18771	NP_057879.2	NM_016670
1430042_at	-0.91274	7.34997e-05	0.003289	---	A930012M21Rik	---	77954	---	---
1423180_at	0.943507	7.35786e-05	0.003289	2	Kcnb1	ENSMUSG00000050556	16500	NP_032446.2	NM_008420
1440029_at	-1.05313	7.3684e-05	0.003289	18	St8sia3	ENSMUSG00000056812	20451	NP_033208.2	NM_009182
1423792_a_at	-0.964426	7.37088e-05	0.003289	9	Cmtm6	ENSMUSG00000032434	67213	NP_080312.1	NM_026036
1435013_at	-0.805657	7.37933e-05	0.003289	5	Heatr2	---	433956	XP_001000751.1 /// XP_620267.1 /// XP_990013.1 /// XP_990041.1 /// XP_992818.1	XM_001000751 /// XM_620267 /// XM_984919 /// XM_984947 /// XM_987724
1418181_at	0.9315	7.38831e-05	0.003289	15	Ptp4a3	ENSMUSG00000059895	19245	NP_033001.2	NM_008975
1426370_at	-0.925039	7.39736e-05	0.003289	7	Mlstd2	ENSMUSG00000030759	67420	NP_080419.2 /// NP_081655.2	NM_026143 /// NM_027379
1421869_at	-0.98706	7.39746e-05	0.003289	2	Trim44	ENSMUSG00000027189	80985	NP_064663.2	NM_020267
1416015_s_at	-1.03166	7.40717e-05	0.003289	8	Abce1	ENSMUSG00000058355	24015	NP_056566.1	NM_015751
1455577_at	-1.00462	7.40921e-05	0.003289	---	Ccl28	---	56838	NP_064675.1	NM_020279
1453567_s_at	-0.787321	7.47782e-05	0.0033162	19	2810441K11Rik	ENSMUSG00000024667	68642	NP_081074.1	NM_026798
1435972_at	-1.57475	7.50587e-05	0.00332124	13	Cast	---	12380	NP_033947.1	NM_009817
1416021_a_at	1.70628	7.50888e-05	0.00332124	3	Fabp5 /// LOC628298 /// LOC637129 /// LOC669559 /// LOC672321	ENSMUSG00000027533	16592 /// 628298 /// 637129 /// 669559 /// 672321	NP_034764.1 /// XP_001001956.1 /// XP_001001967.1 /// XP_900055.1 /// XP_921916.1	NM_010634 /// XM_001001956 /// XM_001001967 /// XM_894962 /// XM_916823 /// XR_002574
1430872_at	1.0656	7.51757e-05	0.00332124	2	4930412O13Rik	ENSMUSG00000025783	381347	---	---
1416349_at	-0.784969	7.52806e-05	0.00332124	8	Mrpl34	ENSMUSG00000034880	94065	NP_444392.1	NM_053162
1420139_s_at	-0.932273	7.52966e-05	0.00332124	10	Krr1	ENSMUSG00000063334	52705	NP_848725.1	NM_178610
1440916_at	-1.11089	7.53337e-05	0.00332124	6	2510049J12Rik	---	70291	XP_132808.1 /// XP_905203.1 /// XP_922405.1 /// XP_929971.1 /// XP_981824.1 /// XP_981865.1	XM_132808 /// XM_900110 /// XM_917312 /// XM_924878 /// XM_976730 /// XM_976771
1441749_at	0.947085	7.54807e-05	0.00332366	---	4930447F24Rik	---	76873	---	---
1434424_at	-1.09641	7.55983e-05	0.00332366	1	9630055N22Rik /// LOC670389	---	226844 /// 670389	XP_619720.2 /// XP_905208.1 /// XP_905214.1 /// XP_905224.1 /// XP_921839.1 /// XP_929523.1 /// XP_929528.1 /// XP_929534.1 /// XP_986145.1	XM_619720 /// XM_900115 /// XM_900121 /// XM_900131 /// XM_916746 /// XM_924430 /// XM_924435 /// XM_924441 /// XM_981051
1420745_a_at	-0.795362	7.56098e-05	0.00332366	2	Ccndbp1	ENSMUSG00000023572	17151	NP_034891.2	NM_010761
1436588_at	-0.965125	7.59442e-05	0.00333511	18	Rttn	ENSMUSG00000023066	246102	NP_780751.2	NM_175542
1450677_at	-0.926276	7.60539e-05	0.00333668	9	Chek1	ENSMUSG00000032113	12649	NP_031717.2	NM_007691
1435771_at	-0.823946	7.61655e-05	0.00333833	2	Plcb4	---	18798	NP_038857.1	NM_013829
1418557_s_at	0.776533	7.6385e-05	0.0033447	4	Tssk3	ENSMUSG00000000411	58864	NP_536690.1	NM_080442
1435681_s_at	-0.788469	7.65567e-05	0.00334824	8	Ddx49	ENSMUSG00000057788	234374	NP_001020093.2	NM_001024922
1433076_at	-0.830256	7.66145e-05	0.00334824	---	5430402O13Rik	---	73183	---	---
1433851_at	-0.952287	7.67373e-05	0.00335037	6	Ppp4r2	---	232314	NP_891984.1	NM_182939
1438669_at	-1.16916	7.69948e-05	0.00335134	4	Wdr40a	ENSMUSG00000028436	68970	NP_081169.2	NM_026893
1449427_at	0.840043	7.71292e-05	0.00335134	6	1700016G05Rik	ENSMUSG00000029909	67690	NP_080593.1	NM_026317
1434802_s_at	-0.935848	7.71719e-05	0.00335134	6	Ntf3	ENSMUSG00000049107	18205	NP_032768.1	NM_008742
1421877_at	-0.793771	7.7208e-05	0.00335134	11	Mapk9	ENSMUSG00000020366	26420	NP_058657.1 /// NP_997575.1	NM_016961 /// NM_207692
1460259_s_at	-0.794078	7.72191e-05	0.00335134	3	Clca1 /// Clca2	ENSMUSG00000056025 /// ENSMUSG00000028262	12722 /// 80797	NP_034029.2 /// NP_085104.1	NM_009899 /// NM_030601
1444084_at	0.792667	7.72825e-05	0.00335134	2	Prrg4 /// LOC676960	ENSMUSG00000027171	228413 /// 676960	NP_848810.2 /// XP_001001530.1 /// XP_001001540.1	NM_178695 /// XM_001001530 /// XM_001001540
1439443_x_at	-1.06808	7.73318e-05	0.00335134	14	Tkt	ENSMUSG00000021957	21881	NP_033414.1	NM_009388
1428680_at	-0.757282	7.73541e-05	0.00335134	5	Cds1	ENSMUSG00000029330	74596	NP_775546.2	NM_173370
1431455_at	-0.854138	7.74673e-05	0.00335302	16	4933401B01Rik	ENSMUSG00000022753	71027	XP_001001942.1 /// XP_156297.4 /// XP_921812.1	XM_001001942 /// XM_156297 /// XM_916719
1452697_at	-0.765365	7.76504e-05	0.00335773	18	Ctdp1	ENSMUSG00000033323	67655	NP_080571.2	NM_026295
1436179_a_at	-0.785838	7.77269e-05	0.00335782	2	Dnajc5	---	13002	NP_058055.1	NM_016775
1429830_a_at	0.780526	7.78093e-05	0.00335816	2	Cd59a	ENSMUSG00000032679	12509	NP_031678.1	NM_007652
1428481_s_at	-0.842928	7.79253e-05	0.00335995	4	Cdca8	ENSMUSG00000028873	52276	NP_080836.2	NM_026560
1451914_a_at	0.795079	7.82034e-05	0.00336776	6	Add2	ENSMUSG00000030000	11519	NP_038486.2	NM_013458
1456820_at	0.753503	7.83135e-05	0.00336776	---	---	---	---	---	---
1460510_a_at	0.929721	7.8341e-05	0.00336776	1	Coq10b	ENSMUSG00000025981	67876	NP_001034799.1 /// NP_080700.3	NM_001039710 /// NM_026424
1427932_s_at	-0.878142	7.84052e-05	0.00336776	4	1200003I10Rik /// 1200015M12Rik /// 1200016E24Rik /// A130040M12Rik /// E430024C06Rik	---	319202 /// 319269 /// 319443 /// 71719 /// 71739	---	NR_002860
1438417_at	0.927785	7.86681e-05	0.00337584	7	Pwwp2	---	101631	NP_001028378.1	NM_001033206
1426146_a_at	0.766382	7.87857e-05	0.00337746	10	Chpt1	ENSMUSG00000060002	212862	NP_659056.2	NM_144807
1460478_at	1.0351	7.88556e-05	0.00337746	7	2200002J24Rik	---	69147	NP_081237.1	NM_026961
1433182_at	-1.07074	7.89702e-05	0.00337916	6	4930431N21Rik	---	74623	---	---
1448680_at	0.900162	7.91288e-05	0.00338085	12	Serpina1c	ENSMUSG00000066366	20702	NP_033271.1	NM_009245
1430970_a_at	0.773428	7.91726e-05	0.00338085	5	4930438O03Rik	ENSMUSG00000029477	74890	NP_083388.1	NM_029112
1417229_at	0.768719	7.9237e-05	0.00338085	19	Capn1	ENSMUSG00000024942	12333	NP_031626.1	NM_007600
1424430_at	-1.0121	7.93095e-05	0.00338085	1	Mterfd2	---	69821	NP_835152.1	NM_178051
1428737_s_at	-0.861003	7.9615e-05	0.00339067	18	Gramd3	ENSMUSG00000001700	107022	NP_080516.1	NM_026240
1438398_at	-0.751562	7.97063e-05	0.00339135	2	Rnpc2	---	170791	NP_573505.1	NM_133242
1428323_at	-0.85996	7.98608e-05	0.00339472	2	Gpd2	---	14571	NP_034404.2	NM_010274
1450887_at	-0.925755	7.99773e-05	0.00339648	1	Rqcd1	ENSMUSG00000026174	58184	NP_067358.1	NM_021383
1418983_at	-0.945128	8.01432e-05	0.00339812	4	Inadl	ENSMUSG00000061859	12695	NP_001005784.1 /// NP_001005787.1 /// NP_031730.1 /// NP_766284.2	NM_001005784 /// NM_001005787 /// NM_007704 /// NM_172696
1426369_at	-0.888001	8.01677e-05	0.00339812	7	Mlstd2	---	67420	NP_080419.2 /// NP_081655.2	NM_026143 /// NM_027379
1416874_a_at	-0.775894	8.0242e-05	0.00339812	7	Paf1	ENSMUSG00000003437	54624	NP_062331.2	NM_019458
1455712_at	0.793598	8.03367e-05	0.00339894	---	Hist3h2a	---	319162	NP_835736.1	NM_178218
1423409_a_at	-0.790641	8.04892e-05	0.00339945	3	2500003M10Rik	ENSMUSG00000001017	66511	NP_075704.2	NM_023215
1425666_at	0.800191	8.04996e-05	0.00339945	11	LOC624168	ENSMUSG00000041703	624168	XP_893782.1 /// XP_986073.1	XM_888689 /// XM_980979
1436483_at	-0.834496	8.07801e-05	0.00340603	12	Myt1l	---	17933	NP_032692.1	NM_008666
1416328_a_at	-0.785904	8.08064e-05	0.00340603	17	Atp6v0e	ENSMUSG00000015575	11974	NP_079548.1	NM_025272
1437013_x_at	0.781776	8.09177e-05	0.00340753	4	Atp6v0b	ENSMUSG00000033379	114143	NP_291095.1	NM_033617
1423987_at	-0.851779	8.11075e-05	0.00341234	4	Cdc26	ENSMUSG00000066149	66440	NP_647452.1	NM_139291
1425146_at	-0.833983	8.12995e-05	0.00341723	15	2410075B13Rik	ENSMUSG00000044095	223648	---	---
1416569_at	-0.823493	8.16599e-05	0.00342918	3	Actl6a	ENSMUSG00000027671	56456	NP_062647.1	NM_019673
1439160_at	-0.847076	8.18946e-05	0.00343584	4	4732496O08Rik	ENSMUSG00000046862	242736	NP_766465.1	NM_172877
1439287_at	0.81031	8.20626e-05	0.00343969	---	---	---	---	---	---
1420984_at	-0.888587	8.2373e-05	0.00344949	11	Pctp	---	18559	NP_032822.1	NM_008796
1417373_a_at	0.897514	8.25022e-05	0.0034517	1	Tuba4	---	22145	NP_033473.1	NM_009447
1449749_s_at	-0.961441	8.30142e-05	0.00346696	17	Tfb1m	ENSMUSG00000036983	224481	NP_666186.1	NM_146074
1438619_x_at	-1.04406	8.30206e-05	0.00346696	17	Zdhhc14	ENSMUSG00000034265	224454	NP_666185.3	NM_146073
1453619_at	0.750908	8.32825e-05	0.00346793	16	Efcab1	---	66793	NP_080045.1	NM_025769
1434934_at	-0.790048	8.33426e-05	0.00346793	4	Atpaf1	ENSMUSG00000028710	230649	NP_851383.1	NM_181040
1451309_at	-0.778194	8.33474e-05	0.00346793	2	Arhgap1	ENSMUSG00000027247	228359	NP_666236.2	NM_146124
1421180_at	0.786488	8.33515e-05	0.00346793	17	Lix1	ENSMUSG00000047786	66643	NP_079957.1	NM_025681
1430905_at	-0.78923	8.34482e-05	0.00346875	2	4921504E06Rik	ENSMUSG00000026734	70909	NP_081876.2	NM_027600
1433419_at	0.959843	8.36183e-05	0.00346991	---	4930405A07Rik	---	73920	---	---
1433940_at	-0.766164	8.38287e-05	0.00346991	11	Spag7	ENSMUSG00000018287	216873	NP_766149.1	NM_172561
1427208_at	-0.946301	8.38414e-05	0.00346991	1	Zfp451	ENSMUSG00000042197	98403	NP_598578.1	NM_133817
1455242_at	-0.927415	8.39277e-05	0.00346991	6	Foxp1	---	108655	NP_444432.1	NM_053202
1435321_at	-0.932004	8.39499e-05	0.00346991	5	3732412D22Rik	---	77569	NP_001001980.1	NM_001001980
1437152_at	0.854112	8.39724e-05	0.00346991	7	Rkhd3	---	108797	XP_620516.2 /// XP_917553.2 /// XP_987763.1	XM_620516 /// XM_912460 /// XM_982669
1424196_at	-0.751765	8.40145e-05	0.00346991	4	Yipf1	ENSMUSG00000057375	230584	NP_663525.1	NM_145550
1437084_at	0.773271	8.42282e-05	0.00347471	4	Padi6	ENSMUSG00000040935	242726	NP_694746.1	NM_153106
1448403_at	-0.962572	8.42848e-05	0.00347471	18	Lars	ENSMUSG00000024493	107045	XP_619533.2 /// XP_906261.1 /// XP_906266.1 /// XP_906270.1 /// XP_906275.1 /// XP_906280.1 /// XP_918522.1 /// XP_927848.1 /// XP_927860.1 /// XP_927864.1 /// XP_927868.1 /// XP_927875.1 /// XP_927878.1 /// XP_994309.1	XM_619533 /// XM_901168 /// XM_901173 /// XM_901177 /// XM_901182 /// XM_901187 /// XM_913429 /// XM_922755 /// XM_922767 /// XM_922771 /// XM_922775 /// XM_922782 /// XM_922785 /// XM_989215
1423411_at	-0.836677	8.43681e-05	0.00347496	5	BC013481	ENSMUSG00000070780	245945	NP_620704.1 /// NP_848541.1	NM_139065 /// NM_178446
1421372_at	0.932581	8.44861e-05	0.00347665	7	Klk1b4	ENSMUSG00000066513	18048	NP_035045.1	NM_010915
1433592_at	-0.779653	8.506e-05	0.00349645	12	Calm1	ENSMUSG00000001175	12313	NP_033920.1	NM_009790
1425087_at	-0.772778	8.51223e-05	0.00349645	2	2310003F16Rik	---	67693	NP_080594.2	NM_026318
1423479_at	-0.97949	8.53057e-05	0.00350079	11	Nol11	ENSMUSG00000018433	68979	NP_598463.1	NM_133702
1447186_at	-0.790105	8.58395e-05	0.0035195	7	Slc6a16 /// LOC672880	---	381884 /// 672880	XP_001002302.1 /// XP_355900.3 /// XP_919782.2	XM_001002302 /// XM_355900 /// XM_914689
1438578_a_at	-0.856603	8.60275e-05	0.00352112	7	Btbd10	ENSMUSG00000038187	68815	NP_598461.1	NM_133700
1452005_at	-0.95861	8.6036e-05	0.00352112	9	Dlat	ENSMUSG00000000168	235339	NP_663589.2	NM_145614
1418851_at	-0.832879	8.61132e-05	0.00352112	17	Trim39	ENSMUSG00000045409	79263	NP_077788.1	NM_024468
1417390_at	-0.76431	8.63141e-05	0.00352613	5	Xab1	ENSMUSG00000064037	74254	NP_598517.1	NM_133756
1430041_at	-0.773203	8.68611e-05	0.00354127	5	6330548G22Rik	ENSMUSG00000029402	76167	NP_083808.1	NM_029532
1456069_at	-1.06055	8.6914e-05	0.00354127	18	Dtna	---	13527	NP_034217.2 /// NP_997533.1	NM_010087 /// NM_207650
1448396_at	-0.843013	8.69202e-05	0.00354127	1	Tmem131	---	56030	NP_061360.1	NM_018872
1435938_at	-0.759094	8.71951e-05	0.00354926	2	Ckap2l	---	70466	NP_853620.1	NM_181589
1440410_at	0.800727	8.73193e-05	0.00355112	5	A930011G23Rik	---	319818	XP_489098.4 /// XP_925316.2 /// XP_986687.1	XM_489098 /// XM_920223 /// XM_981593
1440793_at	0.839659	8.76445e-05	0.00356113	---	1700029M03Rik	---	69476	---	---
1453390_at	-0.922516	8.7777e-05	0.0035633	14	4930428F12Rik	---	74632	---	---
1460255_at	0.959767	8.87036e-05	0.00359768	8	Tnfsf13b	---	24099	NP_296371.1	NM_033622
1418255_s_at	-0.949964	8.88963e-05	0.00360106	17	Srf	ENSMUSG00000015605	20807	NP_065239.1	NM_020493
1428185_at	-0.773077	8.89465e-05	0.00360106	1	Kctd18	---	51960	NP_084487.1	NM_030211
1437115_at	-0.774731	8.9687e-05	0.00362778	7	AA673488	ENSMUSG00000038611	101471	XP_133935.9 /// XP_923095.2 /// XP_997739.1	XM_133935 /// XM_918002 /// XM_992645
1448791_at	-0.762783	8.97745e-05	0.00362806	2	Snx5	ENSMUSG00000027423	69178	NP_077187.1	NM_024225
1429306_at	-0.783303	9.02552e-05	0.00363738	4	Lzic	ENSMUSG00000028990	69151	NP_081239.1	NM_026963
1424427_at	-1.00709	9.03381e-05	0.00363738	1	Tada1l	ENSMUSG00000026563	27878	NP_084521.1	NM_030245
1452740_at	-0.833339	9.03617e-05	0.00363738	11	Myh10	ENSMUSG00000020900	77579	NP_780469.1	NM_175260
1440374_at	-0.788313	9.04535e-05	0.00363738	6	Pde1c	---	18575	NP_001020739.1 /// NP_035184.1	NM_001025568 /// NM_011054
1429611_at	0.831068	9.04614e-05	0.00363738	18	1700034E13Rik	ENSMUSG00000024532	78414	NP_084373.1	NM_030097
1417019_a_at	-0.852515	9.04889e-05	0.00363738	11	Cdc6	ENSMUSG00000017499	23834	NP_001020950.1 /// NP_035929.1	NM_001025779 /// NM_011799
1428744_s_at	1.2414	9.07783e-05	0.00364576	5	Bri3bp	ENSMUSG00000037905	76809	NP_084028.1	NM_029752
1453878_at	0.738328	9.09649e-05	0.00365001	17	Ubr2	ENSMUSG00000043296	224826	NP_666190.2	NM_146078
1417412_at	0.84772	9.11647e-05	0.00365232	X	F8a	---	14070	NP_032004.2	NM_007978
1418310_a_at	-0.9407	9.11844e-05	0.00365232	7	Rlbp1	---	19771	NP_065624.1	NM_020599
1437853_x_at	0.929322	9.13698e-05	0.00365649	7	Ndn	ENSMUSG00000033585	17984	NP_035012.2	NM_010882
1452478_at	0.769427	9.15888e-05	0.00366201	18	Alpk2	ENSMUSG00000032845	225638	XP_001000930.1 /// XP_001000945.1 /// XP_001002606.1 /// XP_001002615.1 /// XP_919691.2 /// XP_990991.1	XM_001000930 /// XM_001000945 /// XM_001002606 /// XM_001002615 /// XM_914598 /// XM_985897
1435462_at	-1.01544	9.18436e-05	0.00366628	16	LOC433022	---	433022	XP_001000738.1 /// XP_489641.4 /// XP_898566.1	XM_001000738 /// XM_489641 /// XM_893473
1436966_at	-0.788068	9.18581e-05	0.00366628	14	Peli2	ENSMUSG00000021846	93834	NP_291080.1	NM_033602
1434704_at	-0.779301	9.19861e-05	0.00366814	5	Mll5	---	69188	---	---
1452706_a_at	0.915395	9.21707e-05	0.00367225	15	1700027J05Rik	ENSMUSG00000015377	69440	NP_081357.2	NM_027081
1423625_a_at	1.06628	9.2355e-05	0.00367635	3	Dnajc19	ENSMUSG00000027679	67713	NP_001021382.1 /// NP_080608.3	NM_001026211 /// NM_026332
1425558_at	0.913334	9.26023e-05	0.00368056	7	Klc3	ENSMUSG00000040714	232943	NP_666294.1	NM_146182
1427906_at	-0.796323	9.26241e-05	0.00368056	4	1110037F02Rik	ENSMUSG00000040720	66185	XP_283937.3 /// XP_911258.1 /// XP_924812.1 /// XP_980202.1 /// XP_980233.1 /// XP_992557.1	XM_283937 /// XM_906165 /// XM_919719 /// XM_975108 /// XM_975139 /// XM_987463
1434076_at	-0.780085	9.2806e-05	0.00368259	13	Wdr37	ENSMUSG00000021147	207615	NP_001034477.1 /// NP_001034478.1 /// NP_766033.1	NM_001039388 /// NM_001039389 /// NM_172445
1418024_at	-0.940994	9.28393e-05	0.00368259	3	Narg1	ENSMUSG00000063273	74838	NP_444319.2	NM_053089
1433779_at	-0.937425	9.30848e-05	0.00368259	2	Casc4	ENSMUSG00000060227	319996	NP_796028.2 /// NP_950239.1	NM_177054 /// NM_199038
1425624_at	-0.905935	9.31448e-05	0.00368259	9	Epm2aip1	ENSMUSG00000046785	77781	NP_780475.1	NM_175266
1415814_at	-0.734715	9.31493e-05	0.00368259	8	Atp6v1b2	ENSMUSG00000006273	11966	NP_031535.2	NM_007509
1427156_s_at	-0.786001	9.3165e-05	0.00368259	11	Ascc2	---	75452	NP_083567.1	NM_029291
1434834_at	-0.784503	9.37459e-05	0.00370231	11	Socs7	ENSMUSG00000038485	192157	NP_619598.1	NM_138657
1426679_at	0.96102	9.4095e-05	0.00371284	15	Zfp706	ENSMUSG00000062397	68036	NP_080797.1	NM_026521
1459881_at	0.905073	9.44214e-05	0.00372246	11	AI595406	ENSMUSG00000051062	237730	NP_001004147.1	NM_001004147
1418123_at	-0.877263	9.45223e-05	0.00372319	11	Unc119	ENSMUSG00000002058	22248	NP_035806.1	NM_011676
1448472_at	0.845599	9.4645e-05	0.00372417	17	Vars2	ENSMUSG00000007029	22321	NP_035820.2	NM_011690
1422599_s_at	-0.837346	9.47124e-05	0.00372417	7	Zfp143	ENSMUSG00000061079	20841	NP_033307.1	NM_009281
1453768_a_at	0.889073	9.4816e-05	0.003725	2	5430432M24Rik	ENSMUSG00000027459	73847	NP_082942.1 /// NP_666239.1	NM_028666 /// NM_146127
1431719_a_at	1.02241	9.49359e-05	0.00372646	10	Srgap1	ENSMUSG00000020121	117600	XP_001004446.1 /// XP_001004448.1 /// XP_910161.1 /// XP_924212.1 /// XP_924225.1 /// XP_924234.1 /// XP_989037.1 /// XP_989072.1 /// XP_989107.1 /// XP_989139.1	XM_001004446 /// XM_001004448 /// XM_905068 /// XM_919119 /// XM_919132 /// XM_919141 /// XM_983943 /// XM_983978 /// XM_984013 /// XM_984045
1424479_at	0.820449	9.52386e-05	0.00373509	2	Cst8	ENSMUSG00000027442	13012	NP_034108.1	NM_009978
1428498_at	-0.802531	9.55434e-05	0.0037382	14	2610206B13Rik	---	72486	NP_080323.3	NM_026047
1449197_at	-0.804646	9.5545e-05	0.0037382	12	2310040A13Rik	---	69641	NP_081425.2	NM_027149
1454169_a_at	-0.733334	9.55665e-05	0.0037382	14	Epsti1	ENSMUSG00000022014	108670	NP_083771.1 /// NP_849147.1	NM_029495 /// NM_178825
1451693_a_at	0.772717	9.57235e-05	0.0037411	16	Fgf12	ENSMUSG00000022523	14167	NP_034329.1 /// NP_898887.1	NM_010199 /// NM_183064
1451794_at	-0.940294	9.59149e-05	0.00374144	10	Tmcc3	ENSMUSG00000020023	319880	NP_742048.2	NM_172051
1427895_at	-0.744515	9.59727e-05	0.00374144	11	2310004N24Rik	ENSMUSG00000020778	69535	XP_181318.2 /// XP_915582.1 /// XP_997333.1	XM_181318 /// XM_910489 /// XM_992239
1434749_at	-0.864525	9.59824e-05	0.00374144	10	BC067068	ENSMUSG00000036009	216292	NP_997405.1	NM_207522
1426090_a_at	-0.773048	9.60782e-05	0.00374144	17	Fert2	ENSMUSG00000000127	14158	NP_001033086.1 /// NP_032026.1	NM_001037997 /// NM_008000
1449974_at	0.792052	9.61792e-05	0.00374144	7	Gapdhs	ENSMUSG00000061099	14447	NP_032111.1	NM_008085
1430128_a_at	0.999232	9.623e-05	0.00374144	10	Reep6	---	70335	NP_647453.1	NM_139292
1419718_at	0.826426	9.6375e-05	0.00374198	14	4921530L21Rik	ENSMUSG00000034689	66732	NP_080009.1	NM_025733
1426805_at	-0.858263	9.64099e-05	0.00374198	9	Smarca4	ENSMUSG00000032187	20586	NP_035547.2	NM_011417
1434178_at	-0.887798	9.66057e-05	0.00374216	5	Mll3	ENSMUSG00000038056	231051	XP_001002522.1 /// XP_001002529.1 /// XP_912607.2 /// XP_987420.1 /// XP_993024.1 /// XP_993067.1 /// XP_993099.1 /// XP_993136.1 /// XP_993167.1 /// XP_993201.1	XM_001002522 /// XM_001002529 /// XM_907514 /// XM_982326 /// XM_987930 /// XM_987973 /// XM_988005 /// XM_988042 /// XM_988073 /// XM_988107
1449920_at	0.886088	9.66329e-05	0.00374216	9	Cyp19a1	---	13075	NP_031836.1	NM_007810
1447786_at	0.890702	9.66634e-05	0.00374216	11	Pscd1	---	19157	NP_035310.2	NM_011180
1444782_at	1.0213	9.70359e-05	0.00375336	---	4930417H01Rik	---	414106	---	---
1457040_at	0.781346	9.73104e-05	0.00376075	5	Lgi2	ENSMUSG00000039252	246316	NP_659194.1	NM_144945
1436109_at	-0.773931	9.7409e-05	0.00376134	10	AI317395	ENSMUSG00000038522	215929	NP_659070.1	NM_144821
1449815_a_at	0.811943	9.75892e-05	0.00376366	13	Ssbp2	ENSMUSG00000003992	66970	NP_077148.1 /// NP_077234.2	NM_024186 /// NM_024272
1455602_x_at	-1.31087	9.76606e-05	0.00376366	1	1110028C15Rik	ENSMUSG00000026004	68691	NP_808313.2	NM_177645
1428372_at	-0.783667	9.77195e-05	0.00376366	7	St5	ENSMUSG00000031024	76954	NP_001001326.1 /// NP_084087.2	NM_001001326 /// NM_029811
1448232_x_at	0.981729	9.81241e-05	0.00377215	15	Tuba6 /// LOC626534	---	22146 /// 626534	NP_033474.1	NM_009448 /// XR_001553 /// XR_001633 /// XR_004499
1434416_a_at	-0.814971	9.81597e-05	0.00377215	17	Solh	ENSMUSG00000037326	50817	NP_056645.1	NM_015830
1460565_at	-0.774277	9.81908e-05	0.00377215	1	Slc41a1	ENSMUSG00000013275	98396	NP_776290.1	NM_173865
1433831_at	-0.899169	9.83394e-05	0.00377464	2	4833418A01Rik	ENSMUSG00000041966	75763	NP_932122.1	NM_198005
1427471_at	-0.808521	9.88489e-05	0.00379097	14	Fbxl3	ENSMUSG00000022124	50789	NP_056637.1	NM_015822
1417487_at	0.746162	9.90004e-05	0.00379343	19	Fosl1	ENSMUSG00000024912	14283	NP_034365.1	NM_010235
1417767_at	-0.829851	9.91195e-05	0.00379343	8	Cyb5b	ENSMUSG00000031924	66427	NP_079834.2	NM_025558
1439659_at	0.736526	9.92656e-05	0.00379343	17	Trfp /// Usp49	ENSMUSG00000023984	224836 /// 56771	NP_064432.1 /// NP_940813.1	NM_020048 /// NM_198421
1430973_at	-0.729987	9.92915e-05	0.00379343	9	Zfp558	ENSMUSG00000056712	72230	XP_356228.3 /// XP_912012.1 /// XP_980016.1	XM_356228 /// XM_906919 /// XM_974922
1456716_s_at	-0.770442	9.93335e-05	0.00379343	18	3110002H16Rik	ENSMUSG00000024410	76482	NP_083899.1	NM_029623
1416424_at	0.866208	9.96775e-05	0.00380335	17	M6prbp1	ENSMUSG00000024197	66905	NP_080112.1	NM_025836
1437287_at	-0.9754	9.98465e-05	0.00380455	15	1110020G09Rik	ENSMUSG00000022253	68646	NP_001035485.1	NM_001040395
1419207_at	-1.2412	9.98824e-05	0.00380455	4	Zfp37	ENSMUSG00000028389	22696	NP_033580.2	NM_009554
1453617_at	-0.728296	9.99622e-05	0.00380455	1	Zranb3	ENSMUSG00000036086	226409	XP_129483.3 /// XP_890800.1 /// XP_901467.1 /// XP_901489.1 /// XP_901512.1 /// XP_901529.1 /// XP_918041.1 /// XP_927645.1 /// XP_927651.1 /// XP_927658.1 /// XP_927674.1 /// XP_927680.1 /// XP_927689.1 /// XP_979987.1 /// XP_980020.1 /// XP_980062.1 /// XP_980100.1 /// XP_980134.1 /// XP_980178.1	XM_129483 /// XM_885707 /// XM_896374 /// XM_896396 /// XM_896419 /// XM_896436 /// XM_912948 /// XM_922552 /// XM_922558 /// XM_922565 /// XM_922581 /// XM_922587 /// XM_922596 /// XM_974893 /// XM_974926 /// XM_974968 /// XM_975006 /// XM_975040 /// XM_975084
1433897_at	-0.976008	0.000100051	0.00380474	10	AI597468	ENSMUSG00000060935	103266	NP_001013046.1	NM_001013028
1425462_at	-0.87452	0.000100212	0.00380765	11	Fbxw11	ENSMUSG00000020271	103583	NP_598776.1	NM_134015
1432252_a_at	-1.05162	0.000100312	0.00380824	---	4933406K04Rik	---	71033	---	---
1426357_at	-0.807438	0.000100433	0.00380961	11	Taok1	---	216965	XP_001001182.1 /// XP_484053.1 /// XP_900163.1 /// XP_907624.1 /// XP_923259.1 /// XP_930633.1 /// XP_930634.1	XM_001001182 /// XM_484053 /// XM_895070 /// XM_902531 /// XM_918166 /// XM_925540 /// XM_925541
1424523_at	0.738531	0.000100559	0.00381118	13	Elmo1	ENSMUSG00000041112	140580	NP_525027.1 /// NP_932761.1	NM_080288 /// NM_198093
1430935_at	0.774511	0.000100805	0.00381478	6	4933413G19Rik	---	71149	---	---
1422998_a_at	0.83565	0.000100823	0.00381478	1	Glrx2	ENSMUSG00000018196	69367	NP_001033681.1 /// NP_001033682.1 /// NP_001033683.1 /// NP_075994.2	NM_001038592 /// NM_001038593 /// NM_001038594 /// NM_023505
1432907_at	0.733083	0.000101077	0.00382119	---	1700126A01Rik	---	73602	---	---
1438861_at	-1.05313	0.000101222	0.00382318	4	Bnc2	ENSMUSG00000028487	242509	NP_766458.2	NM_172870
1431351_at	-0.732649	0.000101607	0.00382318	15	Pvt1	ENSMUSG00000072566	19296	---	---
1455990_at	-0.788925	0.000101628	0.00382318	9	Kif23	ENSMUSG00000032254	71819	NP_077207.2	NM_024245
1427258_at	-0.7989	0.00010168	0.00382318	6	Trim24	ENSMUSG00000029833	21848	NP_659542.3	NM_145076
1434253_s_at	-0.758856	0.000101705	0.00382318	10	Tmcc3	ENSMUSG00000020023	319880	NP_742048.2	NM_172051
1423121_at	-0.789395	0.000101746	0.00382318	19	Ide	---	15925	NP_112419.1	NM_031156
1423007_a_at	0.915636	0.000101844	0.00382318	14	Gfra2	ENSMUSG00000022103	14586	NP_032141.2	NM_008115
1454144_a_at	-0.903809	0.000101904	0.00382318	4	Ccnc	ENSMUSG00000028252	51813	NP_058026.1	NM_016746
1437731_at	-0.834371	0.000101975	0.00382318	16	5830404H04Rik	ENSMUSG00000045975	207781	NP_777272.1	NM_174847
1452042_a_at	0.795501	0.000101978	0.00382318	3	Tmem144	ENSMUSG00000027956	70652	NP_081771.2	NM_027495
1423732_at	-0.916404	0.000102141	0.00382614	1	Tram1	ENSMUSG00000025935	72265	NP_082449.1	NM_028173
1431362_a_at	-0.810579	0.000102861	0.00384641	17	Smoc2	---	64074	NP_071710.1	NM_022315
1453472_a_at	-0.725827	0.000103112	0.00384641	1	Slamf7	ENSMUSG00000038179	75345	NP_653122.2	NM_144539
1457463_at	0.734963	0.000103145	0.00384641	9	Dscaml1	ENSMUSG00000032087	114873	XP_001002206.1 /// XP_620746.2 /// XP_906674.1 /// XP_996915.1	XM_001002206 /// XM_620746 /// XM_901581 /// XM_991821
1426546_at	-0.726319	0.000103156	0.00384641	4	Tesk2	ENSMUSG00000033985	230661	NP_666263.2	NM_146151
1438664_at	-0.741302	0.000103182	0.00384641	12	Prkar2b	---	19088	NP_035288.2	NM_011158
1415726_at	-0.887351	0.000103303	0.00384641	---	Ankrd17	ENSMUSG00000055204	81702	NP_112148.2 /// NP_932127.2	NM_030886 /// NM_198010
1453874_at	0.919332	0.000103356	0.00384641	X	4933401B06Rik	ENSMUSG00000055700	71011	XP_001001886.1 /// XP_913591.1 /// XP_992119.1	XM_001001886 /// XM_908498 /// XM_987025
1423298_at	-0.722415	0.000103384	0.00384641	19	Add3	ENSMUSG00000025026	27360	NP_038786.2	NM_013758
1460540_at	1.03842	0.00010345	0.00384641	17	Nrxn1	ENSMUSG00000071033	18189	---	---
1428909_at	-1.00387	0.000103828	0.00385729	4	A130040M12Rik	---	319269	---	NR_002860
1460333_at	-0.764552	0.000104436	0.00387267	1	Ddx59	ENSMUSG00000026404	67997	NP_080776.1 /// NP_835153.1	NM_026500 /// NM_178052
1423342_at	0.736387	0.000104461	0.00387267	13	Barx1	ENSMUSG00000021381	12022	NP_031552.1	NM_007526
1453409_at	0.787188	0.000104533	0.00387267	14	Cgrrf1	---	68755	NP_081108.2	NM_026832
1452792_at	-0.749558	0.000104586	0.00387267	14	Dzip1	ENSMUSG00000042156	66573	NP_080219.2	NM_025943
1427044_a_at	-0.870102	0.00010487	0.00387765	13	Amph	ENSMUSG00000021314	218038	NP_778172.1	NM_175007
1456784_at	0.841972	0.000104892	0.00387765	2	LOC623781	ENSMUSG00000055926	623781	NP_001034312.1	NM_001039223
1419128_at	0.775662	0.000105125	0.00388306	7	Itgax	ENSMUSG00000030789	16411	NP_067309.1	NM_021334
1419069_at	0.803073	0.000105571	0.00389637	5	Rabgef1	ENSMUSG00000025340	56715	NP_064367.1	NM_019983
1451413_at	-1.16439	0.000105861	0.00390386	13	Cast	---	12380	NP_033947.1	NM_009817
1453904_at	-0.749496	0.000106012	0.00390494	5	4930528G09Rik	ENSMUSG00000064280	75172	---	---
1450129_a_at	0.803497	0.000106063	0.00390494	18	Socs6	ENSMUSG00000056153	54607	NP_061291.2	NM_018821
1430339_at	-0.742357	0.000106161	0.00390505	12	2610021K21Rik	ENSMUSG00000021176	78767	NP_084448.1	NM_030172
1430640_a_at	-0.782278	0.000106298	0.00390505	12	Prkar2b	ENSMUSG00000002997	19088	NP_035288.2	NM_011158
1432469_at	0.887652	0.000106326	0.00390505	X	1700094E07Rik	ENSMUSG00000025043	73547	NP_082844.1	NM_028568
1424572_a_at	-0.721805	0.000106748	0.00391735	13	H2afy	ENSMUSG00000015937	26914	NP_036145.1	NM_012015
1448666_s_at	-0.77257	0.000106918	0.00392013	15	Tob2	---	57259	NP_065253.1	NM_020507
1433001_at	0.975031	0.000107032	0.00392013	9	1700019L13Rik	---	72226	---	---
1435137_s_at	-0.931401	0.000107113	0.00392013	4	1200015M12Rik /// 1200016E24Rik /// A130040M12Rik /// E430024C06Rik	---	319202 /// 319269 /// 319443 /// 71739	---	NR_002860
1420594_at	-0.718318	0.000107237	0.00392013	1	Bard1	ENSMUSG00000026196	12021	NP_031551.1	NM_007525
1429063_s_at	-0.89825	0.000107318	0.00392013	2	Kif16b	---	16558	XP_001000990.1 /// XP_001001004.1 /// XP_001004751.1 /// XP_141392.6 /// XP_485072.1 /// XP_907353.1 /// XP_923428.1	XM_001000990 /// XM_001001004 /// XM_001004751 /// XM_141392 /// XM_485072 /// XM_902260 /// XM_918335
1416780_at	-0.727635	0.000107345	0.00392013	15	Pfkm	ENSMUSG00000033065	18642	NP_067489.2	NM_021514
1451092_a_at	0.86268	0.000107439	0.00392038	15	Rangap1	ENSMUSG00000022391	19387	NP_035371.3	NM_011241
1433178_at	-0.726505	0.000107534	0.00392069	---	4933427C19Rik	---	71216	---	---
1438967_x_at	0.758703	0.000108069	0.00393702	15	Amhr2	ENSMUSG00000023047	110542	NP_653130.1	NM_144547
1451173_at	-0.722813	0.000108302	0.0039423	9	Lrrc49	ENSMUSG00000047766	102747	NP_663591.2	NM_145616
1420473_at	-0.734201	0.000108675	0.00395269	6	Mtpn	ENSMUSG00000029840	14489	NP_032124.1	NM_008098
1439235_x_at	-0.720248	0.000109121	0.00396573	8	Tm2d2	ENSMUSG00000031556	69742	NP_081470.1	NM_027194
1431621_at	0.874463	0.000109347	0.00397073	16	4930420G21Rik	---	78924	---	---
1423775_s_at	-0.773139	0.000109548	0.00397486	7	Prc1	ENSMUSG00000038943	233406	NP_660132.1	NM_145150
1434997_at	-0.822807	0.000109656	0.00397554	10	Cdc2l6	ENSMUSG00000038481	78334	NP_937807.1	NM_198164
1433655_at	-1.05848	0.000110417	0.00399993	7	Rnf141	ENSMUSG00000030788	67150	NP_080275.2	NM_025999
1436979_x_at	-0.741371	0.000110607	0.00400361	19	Rbm14	ENSMUSG00000006456	56275	NP_063922.2	NM_019869
1416689_at	-0.722758	0.000110805	0.00400757	3	Tuft1	ENSMUSG00000005968	22156	NP_035786.1	NM_011656
1440543_at	-0.758271	0.000111103	0.00401511	12	D930036F22Rik	ENSMUSG00000035181	320487	NP_796145.2	NM_177171
1456294_at	-0.836458	0.00011166	0.00403201	11	0610013E23Rik	ENSMUSG00000020521	76892	NP_084064.1	NM_029788
1434335_at	-0.736347	0.000111812	0.00403426	15	AI317237	---	239667	NP_766407.1	NM_172819
1419344_at	-0.730803	0.000112106	0.00404165	17	Tcte1	ENSMUSG00000023949	21645	NP_038716.1	NM_013688
1425508_s_at	-0.71674	0.000112215	0.00404233	2	Arfrp1	ENSMUSG00000038671	76688	NP_083978.2	NM_029702
1424397_at	-0.82608	0.000112434	0.00404699	3	Dhx36	ENSMUSG00000027770	72162	NP_082412.1	NM_028136
1454234_at	0.811511	0.000112952	0.00406239	5	Wbscr28	ENSMUSG00000040576	76629	NP_083957.1 /// NP_919041.1	NM_029681 /// NM_194065
1449101_at	-0.980677	0.000113278	0.0040686	14	Ebf2	ENSMUSG00000022053	13592	NP_034225.1	NM_010095
1437745_at	0.713799	0.000113305	0.0040686	4	Chd7	ENSMUSG00000045383	320790	XP_910521.1 /// XP_924462.1 /// XP_978671.1 /// XP_978711.1 /// XP_990960.1 /// XP_990993.1	XM_905428 /// XM_919369 /// XM_973577 /// XM_973617 /// XM_985866 /// XM_985899
1424025_at	-0.880396	0.000113463	0.00407105	10	BC013529	ENSMUSG00000040006	215751	NP_663393.1	NM_145418
1450507_at	0.722208	0.000114029	0.00408758	9	Pou2f3	ENSMUSG00000032015	18988	NP_035269.1	NM_011139
1432083_a_at	-0.753675	0.000114105	0.00408758	6	Lrrc23	ENSMUSG00000030125	16977	NP_038616.1	NM_013588
1428023_at	-0.726237	0.00011438	0.00409102	1	3110009E18Rik	ENSMUSG00000026388	73103	NP_082715.1	NM_028439
1416178_a_at	0.738281	0.000114383	0.00409102	7	Plekhb1	ENSMUSG00000030701	27276	NP_038774.1	NM_013746
1452141_a_at	-0.793534	0.000114566	0.00409225	15	Sepp1	---	20363	NP_001036078.1 /// NP_001036079.1 /// NP_033181.3	NM_001042613 /// NM_001042614 /// NM_009155
1416832_at	-0.811499	0.000114598	0.00409225	3	Slc39a8	ENSMUSG00000053897	67547	NP_080504.2	NM_026228
1429614_at	-0.801712	0.00011488	0.00409904	2	Prpf18	ENSMUSG00000039449	67229	NP_080321.2	NM_026045
1420637_at	1.27772	0.000115013	0.00410054	X	Prps2	ENSMUSG00000025742	110639	NP_080938.1	NM_026662
1451784_x_at	0.903736	0.000115123	0.00410081	17	H2-D1 /// H2-L /// LOC547343 /// LOC636948	ENSMUSG00000061232 /// ENSMUSG00000073411	14964 /// 14980 /// 547343 /// 636948	NP_001030080.1 /// NP_034510.2 /// XP_917610.1	NM_001034908 /// NM_010380 /// XM_912517
1429671_at	-0.823386	0.000115202	0.00410081	5	2410018M08Rik	ENSMUSG00000034173	71970	NP_898911.1	NM_183088
1418772_at	-0.806082	0.000115515	0.00410822	13	BC016423	ENSMUSG00000033799	105203	XP_622100.2 /// XP_901416.1 /// XP_901427.1 /// XP_901442.1 /// XP_901456.1 /// XP_901482.1 /// XP_923876.1 /// XP_923883.1 /// XP_923892.1 /// XP_923900.1 /// XP_923925.1 /// XP_923933.1 /// XP_977996.1 /// XP_985131.1 /// XP_985246.1 /// XP_985286.1 /// XP_985324.1 /// XP_985363.1 /// XP_985405.1 /// XP_991865.1	XM_622100 /// XM_896323 /// XM_896334 /// XM_896349 /// XM_896363 /// XM_896389 /// XM_918783 /// XM_918790 /// XM_918799 /// XM_918807 /// XM_918832 /// XM_918840 /// XM_972902 /// XM_980037 /// XM_980152 /// XM_980192 /// XM_980230 /// XM_980269 /// XM_980311 /// XM_986771
1418760_at	-1.00736	0.000115621	0.00410822	12	Rdh11	ENSMUSG00000066441	17252	NP_067532.2	NM_021557
1452802_at	0.84516	0.000115683	0.00410822	19	4933411K16Rik	---	66765	XP_899534.1 /// XP_922794.1 /// XP_983395.1	XM_894441 /// XM_917701 /// XM_978301
1424131_at	0.739347	0.000115959	0.00411475	1	Col6a3 /// LOC674521	ENSMUSG00000048126	12835 /// 674521	XP_902129.2 /// XP_982494.1 /// XP_982536.1 /// XP_982569.1 /// XP_982602.1 /// XP_982637.1 /// XP_982673.1 /// XP_982709.1 /// XP_985045.1	XM_897036 /// XM_977400 /// XM_977442 /// XM_977475 /// XM_977508 /// XM_977543 /// XM_977579 /// XM_977615 /// XM_979951
1459998_at	-0.972113	0.000116353	0.0041255	18	Zfp407	ENSMUSG00000048410	240476	XP_981311.1 /// XP_982763.1 /// XP_996594.1	XM_976217 /// XM_977669 /// XM_991500
1436885_a_at	-0.910006	0.00011651	0.00412783	8	Cherp	ENSMUSG00000052488	27967	NP_613051.2	NM_138585
1437181_at	-0.991217	0.000117504	0.00415976	14	Peli2	---	93834	NP_291080.1	NM_033602
1434401_at	-0.788643	0.000117825	0.00416509	1	Zcchc2	---	227449	XP_129972.5 /// XP_905207.1 /// XP_985674.1 /// XP_992584.1 /// XP_992614.1	XM_129972 /// XM_900114 /// XM_980580 /// XM_987490 /// XM_987520
1426524_at	-0.737617	0.000117914	0.00416509	5	Gnpda2	ENSMUSG00000029209	67980	NP_001033104.1	NM_001038015
1422645_at	0.805735	0.000117931	0.00416509	13	Hfe	ENSMUSG00000006611	15216	NP_034554.2	NM_010424
1433734_at	0.710593	0.000118549	0.00418295	6	Slc13a4	ENSMUSG00000029843	243755	NP_766480.1	NM_172892
1433342_at	0.763051	0.000118622	0.00418295	X	5730416F02Rik	---	70550	---	XR_001607 /// XR_001637 /// XR_004589
1428507_at	-0.732618	0.000119373	0.00420611	18	Hdhd2	ENSMUSG00000025421	76987	NP_001034290.1 /// NP_001034291.1 /// NP_084102.1	NM_001039201 /// NM_001039202 /// NM_029826
1427074_at	-0.762733	0.000120092	0.00422817	2	Pcmtd2	ENSMUSG00000027589	245867	NP_705822.1	NM_153594
1437689_x_at	0.852832	0.000120202	0.00422875	14	Clu	---	12759	NP_038520.1	NM_013492
1418211_at	1.13968	0.0001204	0.00423239	7	p	ENSMUSG00000030450	18431	NP_068679.1	NM_021879
1435865_at	0.70666	0.00012085	0.00424089	---	Hist3h2a	ENSMUSG00000036964	319162	NP_835736.1	NM_178218
1437524_x_at	-0.826245	0.000121051	0.00424089	16	Coro7	---	78885	NP_084481.2	NM_030205
1448140_at	-0.745543	0.000121129	0.00424089	8	Ciapin1	ENSMUSG00000031781	109006	NP_598902.1	NM_134141
1422722_at	0.913213	0.00012122	0.00424089	12	1700001K19Rik	---	66323	XP_286464.1 /// XP_906996.1 /// XP_919668.1 /// XP_928416.1 /// XP_985639.1 /// XP_985670.1	XM_286464 /// XM_901903 /// XM_914575 /// XM_923323 /// XM_980545 /// XM_980576
1456711_at	-0.801778	0.000121235	0.00424089	16	4932425I24Rik	---	320214	XP_001002775.1 /// XP_001002780.1 /// XP_489540.1 /// XP_929759.1 /// XP_999441.1	XM_001002775 /// XM_001002780 /// XM_489540 /// XM_924666 /// XM_994347
1420768_a_at	-0.96529	0.00012125	0.00424089	11	D11Lgp2e	ENSMUSG00000017830	80861	NP_084426.2	NM_030150
1428958_at	-0.838718	0.0001213	0.00424089	1	Paqr8	ENSMUSG00000025931	74229	NP_083105.3	NM_028829
1445763_at	-0.957335	0.00012235	0.00427246	3	1700013F07Rik	ENSMUSG00000027886	75504	XP_131080.1 /// XP_915405.1 /// XP_990273.1	XM_131080 /// XM_910312 /// XM_985179
1426526_s_at	-0.792679	0.000122438	0.00427246	3	Ovgp1	ENSMUSG00000074340	12659	NP_031722.1	NM_007696
1423475_at	-0.817216	0.000122487	0.00427246	19	Cnnm2	ENSMUSG00000064105	94219	NP_291047.1	NM_033569
1428288_at	-0.730505	0.000122631	0.00427418	19	Klf9	---	16601	NP_034768.2	NM_010638
1424055_at	-0.824919	0.000122859	0.00427764	2	Ncoa5	ENSMUSG00000039804	228869	NP_659141.1	NM_144892
1436859_at	-0.909862	0.00012292	0.00427764	2	2700007P21Rik	ENSMUSG00000027122	212772	NP_001020273.1 /// NP_776111.1	NM_001025102 /// NM_173750
1424169_at	0.757908	0.000123549	0.0042962	11	Tax1bp3	---	76281	NP_083840.1	NM_029564
1422611_s_at	-0.777388	0.00012398	0.00430397	6	Igf2bp3	---	140488	NP_076159.2	NM_023670
1458070_at	-1.08615	0.000124035	0.00430397	3	Vtcn1	ENSMUSG00000051076	242122	NP_848709.1	NM_178594
1420392_at	0.867996	0.000124121	0.00430397	3	Ubl4b	---	67591	NP_080537.1	NM_026261
1445608_at	-0.846268	0.000124212	0.00430397	3	9130204L05Rik	---	229550	XP_926925.1 /// XP_977702.1 /// XP_977746.1 /// XP_998440.1 /// XP_999934.1	XM_921832 /// XM_972608 /// XM_972652 /// XM_993346 /// XM_994840
1448277_at	-0.746156	0.000124262	0.00430397	11	Pold2	ENSMUSG00000020471	18972	NP_032920.1	NM_008894
1447641_at	0.766491	0.000124367	0.00430397	7	Dmwd	ENSMUSG00000030410	13401	NP_034188.1	NM_010058
1452827_at	-0.723324	0.00012444	0.00430397	15	1500009C09Rik	ENSMUSG00000068099	76505	XP_001003120.1 /// XP_001003125.1 /// XP_906775.1 /// XP_906777.1 /// XP_926160.1 /// XP_926166.1	XM_001003120 /// XM_001003125 /// XM_901682 /// XM_901684 /// XM_921067 /// XM_921073
1435229_at	-0.703516	0.000124658	0.00430818	9	Gramd1b	---	235283	NP_766356.1	NM_172768
1426842_at	-0.764969	0.000124867	0.00431213	3	Ythdf3	---	229096	NP_766265.2	NM_172677
1417663_a_at	-0.733914	0.000125321	0.00432449	2	Ndrg3	ENSMUSG00000027634	29812	NP_038893.1	NM_013865
1454878_at	-0.717806	0.000125717	0.0043333	16	2310047C04Rik	---	224170	XP_921306.2	XM_916213
1417791_a_at	-0.989525	0.000125791	0.0043333	6	Zfml	ENSMUSG00000030016	18139	NP_032743.1	NM_008717
1436122_at	-0.757521	0.000125944	0.0043333	7	Zfp667	---	384763	NP_001020099.1	NM_001024928
1452639_at	-0.990806	0.000125961	0.0043333	17	Enpp4	ENSMUSG00000023961	224794	NP_950181.2	NM_199016
1421079_at	1.19209	0.000126216	0.00433876	4	Nr4a3	ENSMUSG00000028341	18124	NP_056558.1	NM_015743
1452016_at	0.896932	0.000126476	0.00434138	---	Alox5ap	ENSMUSG00000060063	11690	NP_033793.1	NM_009663
1432493_at	0.957547	0.00012658	0.00434138	14	1700020M10Rik	---	109011	---	---
1421790_a_at	0.773435	0.000126581	0.00434138	11	Kcnab3	ENSMUSG00000018470	16499	NP_034729.2	NM_010599
1434712_at	-0.807403	0.000127065	0.00435467	15	Smcr7l	---	239555	NP_848834.2	NM_178719
1454903_at	-0.7287	0.000127668	0.0043638	11	Ngfr	ENSMUSG00000000120	18053	NP_150086.2	NM_033217
1435688_at	-0.710598	0.0001277	0.0043638	8	Chd9	---	109151	NP_796198.1	NM_177224
1451997_at	-0.778127	0.000127792	0.0043638	9	Zfp426	---	235028	NP_666333.1	NM_146221
1432428_at	-1.16025	0.0001278	0.0043638	13	Ankrd55	ENSMUSG00000049985	77318	NP_084174.1	NM_029898
1437646_at	-0.739475	0.000127947	0.0043638	11	Znrf3 /// LOC631806	---	407821 /// 631806	XP_898269.1 /// XP_914789.1 /// XP_993639.1	XM_893176 /// XM_909696 /// XM_988545
1430968_at	-0.796007	0.000127975	0.0043638	---	4930517O19Rik	ENSMUSG00000054391	75075	---	---
1423242_at	0.781064	0.000128008	0.0043638	13	Mrps36	---	66128	NP_079645.1	NM_025369
1434647_at	-0.768759	0.000128269	0.00436811	15	AU040377	ENSMUSG00000042961	268780	NP_848863.1	NM_178748
1448667_x_at	-0.778774	0.000128363	0.00436811	15	Tob2	---	57259	NP_065253.1	NM_020507
1425822_a_at	0.772822	0.000128425	0.00436811	5	Dtx1	ENSMUSG00000029603	14357	NP_032078.2	NM_008052
1420095_s_at	-0.744083	0.00012862	0.00436825	5	Zipro1	ENSMUSG00000037017	22697	NP_035887.1	NM_011757
1438202_at	-0.846567	0.000128623	0.00436825	15	C920005C14Rik	ENSMUSG00000049687	338368	NP_796365.1	NM_177391
1447534_at	0.710637	0.000129092	0.00438086	---	---	---	---	---	---
1452087_at	-0.858664	0.000129402	0.00438811	14	Epsti1	---	108670	NP_083771.1 /// NP_849147.1	NM_029495 /// NM_178825
1432375_a_at	0.775983	0.000129657	0.00439344	1	Spata3	ENSMUSG00000026226	70060	NP_081305.1 /// NP_081576.1 /// NP_082923.1	NM_027029 /// NM_027300 /// NM_028647
1427073_at	-0.839032	0.000129859	0.00439543	10	Lace1	ENSMUSG00000038302	215951	NP_665686.1	NM_145743
1424882_a_at	0.729746	0.000129911	0.00439543	14	Nt5dc2	ENSMUSG00000071547	70021	NP_081565.1	NM_027289
1425605_a_at	-0.873075	0.000130109	0.00439599	5	Lmbr1	ENSMUSG00000010721	56873	NP_064691.2	NM_020295
1434325_x_at	-0.955437	0.000130122	0.00439599	5	Prkar1b	ENSMUSG00000025855	19085	NP_032949.2	NM_008923
1430181_at	0.821749	0.000130543	0.00440241	15	H1fnt	---	70069	NP_081580.1	NM_027304
1424186_at	0.727438	0.000130602	0.00440241	16	Ccdc80	ENSMUSG00000022665	67896	NP_080715.2	NM_026439
1440688_at	1.06043	0.000130723	0.00440241	18	Arhgap26	---	71302	NP_780373.3	NM_175164
1419719_at	-0.730557	0.000130794	0.00440241	5	Gabrb1 /// B230208N19Rik	ENSMUSG00000029212	14400 /// 320243	NP_032095.1 /// XP_986460.1 /// XP_986495.1	NM_008069 /// XM_981366 /// XM_981401
1431583_at	-0.707527	0.0001308	0.00440241	17	0610038L08Rik	---	74092	---	---
1437087_at	-0.94488	0.000131237	0.00441219	---	---	---	---	---	---
1441453_at	-0.887139	0.000131287	0.00441219	6	8030453O22Rik	---	77209	---	---
1437398_a_at	-0.821746	0.000131417	0.00441329	1	Aldh9a1	ENSMUSG00000026687	56752	NP_064377.1	NM_019993
1454233_at	0.758199	0.000131753	0.00442126	1	2310006M14Rik	---	76422	XP_129448.5 /// XP_920418.1 /// XP_984851.1	XM_129448 /// XM_915325 /// XM_979757
1429780_at	-0.709891	0.000131872	0.00442196	3	Ccdc39	ENSMUSG00000027676	51938	NP_080498.1	NM_026222
1455759_a_at	-0.751941	0.000132034	0.0044226	18	Ankhd1	ENSMUSG00000024483	108857	---	---
1431052_at	1.27166	0.000132137	0.0044226	18	Arhgap12	ENSMUSG00000041225	75415	NP_001034781.1 /// NP_083553.2	NM_001039692 /// NM_029277
1453710_at	-0.731357	0.000132185	0.0044226	5	Tmem116	ENSMUSG00000029452	77462	NP_084188.1	NM_029912
1425658_at	0.735743	0.000132344	0.00442275	9	Cd109	ENSMUSG00000046186	235505	NP_694738.1	NM_153098
1424824_at	-0.887133	0.000132448	0.00442275	14	9630044O09Rik	ENSMUSG00000055717	105439	NP_932131.2	NM_198014
1448124_at	0.696172	0.000132523	0.00442275	5	Gusb	ENSMUSG00000025534	110006	NP_034498.1	NM_010368
1455104_at	-0.773113	0.000132581	0.00442275	6	Mxd1	---	17119	NP_034881.1	NM_010751
1435115_at	0.88515	0.000132844	0.00442535	4	Fndc5	---	384061	NP_081678.1	NM_027402
1451838_a_at	-1.19355	0.000132856	0.00442535	12	Mtac2d1	ENSMUSG00000021187	74413	NP_083200.1	NM_028924
1415812_at	-1.00045	0.000133125	0.00443104	2	Gsn	ENSMUSG00000026879	227753	NP_666232.2	NM_146120
1452597_at	-0.750316	0.000133426	0.00443571	8	2310061C15Rik	ENSMUSG00000014633	66531	NP_081120.2	NM_026844
1449985_at	0.809702	0.000133506	0.00443571	X	1700072E05Rik	ENSMUSG00000035454	73495	NP_082830.1	NM_028554
1438618_at	0.779197	0.00013356	0.00443571	---	AI507597	---	100165	---	---
1454029_at	-0.789136	0.000133823	0.00444117	5	4930431F12Rik	---	75783	---	---
1448330_at	0.893677	0.000133922	0.00444117	3	Gstm1	ENSMUSG00000058135	14862	NP_034488.1	NM_010358
1427991_s_at	-1.20651	0.000134349	0.00445207	4	Usp45	ENSMUSG00000040455	77593	NP_690038.1	NM_152825
1426654_at	-0.742756	0.000134678	0.00445969	6	Zc3hc1	ENSMUSG00000039130	232679	NP_766323.1	NM_172735
1424109_a_at	-0.845144	0.000134898	0.00446372	17	Glo1	ENSMUSG00000024026 /// ENSMUSG00000075391	109801	NP_079650.2	NM_025374
1423064_at	0.703927	0.000135347	0.00447529	12	Dnmt3a	ENSMUSG00000020661	13435	NP_031898.1 /// NP_714965.1	NM_007872 /// NM_153743
1452147_at	-0.695079	0.000135532	0.0044781	14	Sec24c	ENSMUSG00000039367	218811	NP_766184.1	NM_172596
1444485_at	-0.705364	0.000135827	0.00448458	6	Shq1	---	72171	NP_853621.1	NM_181590
1428128_at	-0.784817	0.000136035	0.00448532	10	4921506J03Rik	---	382423	NP_001028646.1	NM_001033474
1455609_at	-0.746563	0.000136048	0.00448532	5	C030025P15Rik	---	320895	---	---
1432095_at	-0.754961	0.000136371	0.00449267	---	4921534H16Rik	---	66737	---	---
1435140_at	-0.735081	0.000136963	0.0045089	19	Ide	---	15925	NP_112419.1	NM_031156
1420530_at	0.715871	0.000137597	0.00452323	7	Neud4	ENSMUSG00000030584	29861	NP_038902.1	NM_013874
1435671_at	-0.839919	0.000137599	0.00452323	12	Mipol1	---	73490	---	---
1424869_at	-0.81219	0.000137816	0.00452561	11	Dhrs7b	ENSMUSG00000042569	216820	NP_663403.1	NM_145428
1427353_at	0.785977	0.000137872	0.00452561	1	Clasp1	ENSMUSG00000064302	76707	XP_889298.1 /// XP_900475.2 /// XP_900504.2 /// XP_900513.2 /// XP_900523.2 /// XP_900551.2 /// XP_900569.2 /// XP_900598.2 /// XP_900609.2 /// XP_916649.1 /// XP_927089.1 /// XP_927102.1 /// XP_927106.1 /// XP_927112.1 /// XP_927129.1 /// XP_927151.1 /// XP_927162.1 /// XP_927171.1 /// XP_927185.1 /// XP_990359.1 /// XP_990419.1 /// XP_998159.1	XM_884205 /// XM_895382 /// XM_895411 /// XM_895420 /// XM_895430 /// XM_895458 /// XM_895476 /// XM_895505 /// XM_895516 /// XM_911556 /// XM_921996 /// XM_922009 /// XM_922013 /// XM_922019 /// XM_922036 /// XM_922058 /// XM_922069 /// XM_922078 /// XM_922092 /// XM_985265 /// XM_985325 /// XM_993065
1433912_at	-0.78761	0.000138102	0.00452986	1	Tiprl	ENSMUSG00000040843	226591	NP_663488.1	NM_145513
1422439_a_at	0.987889	0.000138531	0.00454061	10	Cdk4 /// LOC640611	ENSMUSG00000006728	12567 /// 640611	NP_034000.1 /// XP_922752.1	NM_009870 /// XM_917659
1451058_at	0.712159	0.000138924	0.00455019	2	Mcts2	---	66405	NP_079819.1	NM_025543
1424571_at	-0.718576	0.000139032	0.00455043	13	Ddx46	---	212880	NP_666087.2	NM_145975
1422898_s_at	0.792962	0.000139305	0.00455605	19	Slc22a12	---	20521	NP_033229.2	NM_009203
1437989_at	-0.784603	0.000139451	0.00455751	13	Pde8b	ENSMUSG00000021684	218461	NP_758467.1	NM_172263
1424301_at	0.875174	0.000140556	0.0045903	14	Zfp219	ENSMUSG00000049295	69890	NP_081524.1	NM_027248
1423942_a_at	-0.717047	0.000140659	0.00459034	14	Camk2g	ENSMUSG00000021820	12325	NP_001034227.1 /// NP_001034228.1 /// NP_848712.2	NM_001039138 /// NM_001039139 /// NM_178597
1460208_at	-0.811556	0.000141099	0.00460138	2	Fbn1	ENSMUSG00000027204	14118	NP_032019.1	NM_007993
1419584_at	-0.767444	0.000141353	0.00460633	5	Ttc28	ENSMUSG00000044237	209683	NP_077797.2	NM_024477
1423626_at	-0.8368	0.000141479	0.00460711	1	Dst	ENSMUSG00000026131	13518	NP_598594.2 /// NP_604443.2	NM_133833 /// NM_134448
1452418_at	-0.727108	0.00014194	0.00461878	---	1200016E24Rik	---	319202	---	---
1448226_at	-0.781199	0.000142045	0.00461886	12	Rrm2	ENSMUSG00000020649	20135	NP_033130.1	NM_009104
1450776_at	0.745517	0.000142383	0.00462652	8	Agpat6	ENSMUSG00000031545	102247	NP_061213.2	NM_018743
1431042_at	-1.03568	0.000142878	0.00463928	1	Paqr8	ENSMUSG00000025931	74229	NP_083105.3	NM_028829
1427567_a_at	0.821795	0.000143084	0.00464262	3	Tpm3	ENSMUSG00000027940 /// ENSMUSG00000058126	59069	NP_071709.2	NM_022314
1428872_at	-0.900894	0.00014323	0.004644	11	4121402D02Rik	ENSMUSG00000052915	74026	NP_082998.1	NM_028722
1428812_at	-0.724271	0.000143605	0.00465283	10	1700040L02Rik	ENSMUSG00000019945	73287	NP_082767.1	NM_028491
1429886_at	0.896053	0.000143908	0.00465929	16	Zfp294	ENSMUSG00000052299	78913	XP_128374.5 /// XP_982690.1	XM_128374 /// XM_977596
1454341_at	0.768441	0.000144186	0.00465937	---	4933404I11Rik	---	71050	---	---
1417888_at	-0.753603	0.000144236	0.00465937	14	Trim13	ENSMUSG00000035235	66597	NP_075722.1	NM_023233
1428209_at	0.704333	0.00014447	0.00465937	X	Bex4	ENSMUSG00000047844	406217	NP_997622.1	NM_212457
1424584_a_at	-0.75239	0.000144496	0.00465937	8	Ranbp10	ENSMUSG00000037415	74334	NP_665823.2	NM_145824
1441317_x_at	-0.70856	0.000144597	0.00465937	5	Jakmip1	ENSMUSG00000063646	76071	NP_848481.1	NM_178394
1430015_at	-0.69556	0.000144617	0.00465937	17	Pxt1	ENSMUSG00000045378	69307	NP_700439.1	NM_153390
1449563_at	0.812129	0.000144633	0.00465937	15	Cntn1	ENSMUSG00000055022	12805	NP_031753.1	NM_007727
1454617_at	-1.21269	0.000144818	0.00466129	13	Arrdc3	ENSMUSG00000074794	105171	NP_001036056.1	NM_001042591
1455731_at	0.936585	0.0001449	0.00466129	10	Slc29a3	---	71279	NP_076085.1	NM_023596
1435471_at	-0.715546	0.000145112	0.0046636	13	Zfp708	ENSMUSG00000058883	432769	NP_001012325.1 /// NP_001012450.1 /// NP_001012451.1	NM_001012325 /// NM_001012448 /// NM_001012449
1453152_at	-1.4085	0.000145207	0.0046636	19	Mamdc2	ENSMUSG00000033207	71738	NP_777282.1	NM_174857
1427442_a_at	-1.05838	0.000145282	0.0046636	16	App	ENSMUSG00000022892	11820	NP_031497.2	NM_007471
1455971_at	0.829368	0.000145445	0.00466552	14	2810032E02Rik	---	72661	XP_001001340.1 /// XP_899659.2 /// XP_992688.1	XM_001001340 /// XM_894566 /// XM_987594
1422441_x_at	0.894304	0.000145662	0.00466917	10	Cdk4	ENSMUSG00000006728	12567	NP_034000.1	NM_009870
1450688_at	-0.746586	0.000146041	0.004678	17	Rgl2	ENSMUSG00000041354	19732	NP_033085.2	NM_009059
1444201_at	-0.751455	0.000146293	0.00468272	5	Cep135	ENSMUSG00000036403	381644	NP_950197.1	NM_199032
1416444_at	-0.723242	0.000146586	0.00468879	13	Elovl2	---	54326	NP_062296.1	NM_019423
1416656_at	-0.772879	0.000146904	0.00469563	17	Clic1	ENSMUSG00000007041	114584	NP_254279.1	NM_033444
1417856_at	0.9521	0.000147318	0.00469759	7	Relb	ENSMUSG00000002983	19698	NP_033072.2	NM_009046
1424075_at	-0.690687	0.000147325	0.00469759	1	9430016H08Rik	ENSMUSG00000025971	68115	XP_283579.2 /// XP_905680.1 /// XP_912557.1 /// XP_925519.1 /// XP_991520.1	XM_283579 /// XM_900587 /// XM_907464 /// XM_920426 /// XM_986426
1431436_a_at	-0.767873	0.000147355	0.00469759	18	Katnal2	ENSMUSG00000025420	71206	NP_081997.1	NM_027721
1459890_s_at	0.943483	0.000147382	0.00469759	2	1110008P14Rik	ENSMUSG00000039195	73737	NP_932118.1	NM_198001
1456241_a_at	-0.867552	0.000147657	0.00469991	11	1810073N04Rik	ENSMUSG00000061306	72055	NP_077211.3	NM_024249
1422264_s_at	-0.774691	0.000147807	0.00469991	19	Klf9	ENSMUSG00000033863	16601	NP_034768.2	NM_010638
1449273_at	-0.708352	0.000147842	0.00469991	11	Cyfip2	ENSMUSG00000020340	76884	NP_598530.2	NM_133769
1444766_at	-0.715604	0.000148133	0.00469991	12	Atxn7l1	ENSMUSG00000020564	380753	NP_001028608.1	NM_001033436
1427168_a_at	-0.734603	0.000148138	0.00469991	15	Col14a1	ENSMUSG00000022371	12818	NP_851794.2	NM_181277
1419405_at	-1.17064	0.000148155	0.00469991	7	Nmb	ENSMUSG00000025723	68039	NP_080799.1	NM_026523
1448531_at	-0.693063	0.000148334	0.00469991	10	Lmnb2 /// LOC671511	ENSMUSG00000062075	16907 /// 671511	NP_034852.2 /// XP_992596.1	NM_010722 /// XM_987502
1442775_at	-0.706643	0.000148374	0.00469991	15	St13	---	70356	NP_598487.1	NM_133726
1433410_at	0.798099	0.000148409	0.00469991	---	C030014O09Rik	---	77463	---	---
1457349_at	-0.77153	0.000148497	0.00469991	12	LOC639426	---	639426	XP_920948.2 /// XP_982615.1	XM_915855 /// XM_977521 /// XR_003227
1447892_at	0.770306	0.000149053	0.00471421	---	---	ENSMUSG00000057432	---	---	---
1427980_at	0.685822	0.000149567	0.00472485	8	4933407C03Rik	ENSMUSG00000034390	74440	XP_001001783.1 /// XP_001004720.1 /// XP_001004723.1 /// XP_001004724.1 /// XP_900145.1 /// XP_907593.1 /// XP_907596.1 /// XP_929891.2	XM_001001783 /// XM_001004720 /// XM_001004723 /// XM_001004724 /// XM_895052 /// XM_902500 /// XM_902503 /// XM_924798
1431510_s_at	0.792008	0.000149698	0.00472485	9	2010110K16Rik	ENSMUSG00000039163	67899	NP_080718.1	NM_026442
1452367_at	-0.948242	0.000149796	0.00472485	4	Coro2a	---	107684	NP_849224.1	NM_178893
1454616_at	-0.741844	0.000149809	0.00472485	12	5730410I19Rik	ENSMUSG00000041712	66622	NP_079942.1	NM_025666
1443586_at	-0.734348	0.000150235	0.00473496	5	Fip1l1	---	66899	NP_077145.2	NM_024183
1454360_at	-0.734048	0.000150708	0.00474578	---	4930418C01Rik	---	74856	---	---
1416554_at	0.82584	0.000150788	0.00474578	19	Pdlim1	ENSMUSG00000055044	54132	NP_058557.1	NM_016861
1424632_a_at	-0.891828	0.000151381	0.00476112	10	Rev3l	ENSMUSG00000019841	19714	NP_035394.1	NM_011264
1421731_a_at	0.804776	0.000151658	0.00476517	19	Fen1	ENSMUSG00000024742	14156	NP_032025.2	NM_007999
1417069_a_at	-0.998094	0.000151808	0.00476517	14	Gmfb	---	63985	NP_071306.1	NM_022023
1456425_at	0.864858	0.000151852	0.00476517	---	9230115E21Rik	ENSMUSG00000074354	408028	---	---
1435586_at	-0.711362	0.000151933	0.00476517	8	Pcid2	ENSMUSG00000038542	234069	NP_848823.1	NM_178708
1460355_at	-0.731317	0.000152197	0.00476912	9	Bud13	ENSMUSG00000032077	215051	NP_666112.1	NM_146000
1417765_a_at	-0.714751	0.00015227	0.00476912	3	Amy1	ENSMUSG00000074264	11722	NP_031472.1	NM_007446
1435259_s_at	0.723989	0.000152618	0.00477669	2	Tmem141	ENSMUSG00000026939	51875	NP_001035219.1	NM_001040130
1433968_a_at	-1.2839	0.000153566	0.00480304	---	---	ENSMUSG00000039270	---	---	---
1453157_at	0.71088	0.000154071	0.00481549	5	1700022A21Rik	ENSMUSG00000038165	72252	XP_131911.1 /// XP_911650.1 /// XP_993006.1	XM_131911 /// XM_906557 /// XM_987912
1420378_at	0.67972	0.000154843	0.00483628	14	Sftpd	ENSMUSG00000021795	20390	NP_033186.1	NM_009160
1433653_at	-0.829202	0.000155129	0.00484133	11	BC029169	ENSMUSG00000020614	208659	NP_722477.1	NM_153782
1434597_at	-0.824412	0.00015522	0.00484133	13	Larp5	---	217980	NP_766173.1	NM_172585
1417105_at	0.688214	0.000155484	0.00484596	8	Trappc2l	ENSMUSG00000015013	59005	NP_067477.1	NM_021502
1432440_at	-0.721381	0.000155583	0.00484596	---	1700111E14Rik	ENSMUSG00000029837	73585	---	---
1418530_at	-0.839241	0.000155876	0.00485175	2	Nup160	ENSMUSG00000051329	59015	NP_067487.1	NM_021512
1429894_a_at	0.741811	0.000156111	0.00485514	10	Mtap7	ENSMUSG00000019996	17761	NP_032661.1	NM_008635
1426798_a_at	-0.697655	0.000156201	0.00485514	---	---	ENSMUSG00000046062	---	---	---
1422882_at	-0.702162	0.000156452	0.00485959	12	Sypl	---	19027	NP_038663.1 /// NP_942003.1	NM_013635 /// NM_198710
1431142_s_at	-0.823152	0.000156897	0.00486852	10	Amid	ENSMUSG00000020085	71361	NP_001034283.1 /// NP_722474.1 /// NP_835159.1	NM_001039194 /// NM_153779 /// NM_178058
1453191_at	0.730087	0.000156955	0.00486852	4	Col27a1	---	373864	NP_079961.2	NM_025685
1458398_at	0.731358	0.000157593	0.00488164	6	1700027F06Rik	---	72268	XP_001003178.1 /// XP_986241.1 /// XP_994674.1	XM_001003178 /// XM_981147 /// XM_989580
1432108_at	-1.05227	0.000157594	0.00488164	19	Pcgf6	---	71041	NP_081930.1	NM_027654
1426554_a_at	-0.706028	0.000157775	0.00488388	19	Pgam1 /// LOC668045 /// LOC672147 /// LOC675179 /// LOC677000	ENSMUSG00000011752	18648 /// 668045 /// 672147 /// 675179 /// 677000	NP_075907.1 /// XP_985088.1 /// XP_996466.1 /// XP_999028.1 /// XP_999777.1	NM_023418 /// XM_979994 /// XM_991372 /// XM_993934 /// XM_994683
1424242_at	-0.692234	0.000158622	0.00490503	13	Bphl	ENSMUSG00000038286	68021	NP_080788.1	NM_026512
1433778_at	-0.697905	0.000158676	0.00490503	8	Tnks	---	21951	NP_780300.2	NM_175091
1457074_at	-0.750561	0.000159062	0.00491163	4	Kif24	ENSMUSG00000028438	109242	NP_077203.1	NM_024241
1430026_at	-0.70886	0.000159107	0.00491163	16	Stch	---	110920	NP_084477.1	NM_030201
1450156_a_at	-0.715098	0.000160275	0.00493735	11	Hmmr	---	15366	NP_038580.1	NM_013552
1418966_a_at	-1.22471	0.000160337	0.00493735	10	Dcbld1	ENSMUSG00000019891	66686	NP_079981.1	NM_025705
1418985_at	-0.756076	0.00016039	0.00493735	3	Cttnbp2nl	ENSMUSG00000062127	80281	NP_084525.1	NM_030249
1433751_at	-0.803252	0.00016052	0.00493735	1	Slc39a10	ENSMUSG00000025986	227059	NP_766241.2	NM_172653
1431499_at	-0.686025	0.000160532	0.00493735	---	4933436F18Rik	---	71215	---	---
1418049_at	0.910284	0.000160597	0.00493735	19	Ltbp3	ENSMUSG00000024940	16998	NP_032546.1	NM_008520
1460584_at	-0.797342	0.000160777	0.0049395	2	Hisppd2a	ENSMUSG00000033526	327655	NP_848910.2	NM_178795
1419187_at	0.702522	0.000161059	0.00494481	X	1700012L04Rik /// LOC547154	ENSMUSG00000063080 /// ENSMUSG00000073286 /// ENSMUSG00000073283	547154 /// 76383	NP_083864.1 /// XP_622011.1 /// XP_912514.1	NM_029588 /// XM_622011 /// XM_907421
1424091_at	-0.811084	0.000161477	0.00495425	8	AI449175	---	234362	NP_766342.1	NM_172754
1418269_at	0.71646	0.000161946	0.00496529	6	Loxl3	ENSMUSG00000000693	16950	NP_038614.2	NM_013586
1421951_at	0.78709	0.000162429	0.0049767	11	Lhx1	ENSMUSG00000018698	16869	NP_032524.1	NM_008498
1447973_at	-0.716659	0.00016267	0.00498069	12	Trip11	---	109181	XP_001001171.1 /// XP_906580.1 /// XP_917811.1 /// XP_927571.1 /// XP_981273.1 /// XP_991835.1	XM_001001171 /// XM_901487 /// XM_912718 /// XM_922478 /// XM_976179 /// XM_986741
1416712_at	0.794848	0.000163024	0.00498816	7	Pepd	ENSMUSG00000063931	18624	NP_032846.1	NM_008820
1442131_at	0.997839	0.000163412	0.00499665	---	1700048M11Rik	---	73386	---	---
1430106_at	0.702106	0.000163528	0.00499666	2	1700126L10Rik	ENSMUSG00000017720	73603	XP_001005021.1 /// XP_986684.1 /// XP_986923.1	XM_001005021 /// XM_981590 /// XM_981829
1428760_at	-0.734842	0.000163634	0.00499666	4	Snapc3	ENSMUSG00000028483	77634	NP_084225.1	NM_029949
1434217_at	-0.805173	0.000164265	0.00500484	5	C330019G07Rik	ENSMUSG00000054280	215476	NP_919321.1	NM_194340
1432244_at	-0.80603	0.000164278	0.00500484	---	4930507D10Rik	---	75043	---	---
1452985_at	-0.741749	0.000164279	0.00500484	9	Uaca	ENSMUSG00000034485	72565	NP_082559.1	NM_028283
1454150_at	1.27474	0.000164346	0.00500484	---	4930453O03Rik	---	74885	---	---
1416104_at	-0.720991	0.000164661	0.00501104	11	Mpdu1	ENSMUSG00000018761	24070	NP_036030.2	NM_011900
1426409_at	0.729673	0.000164797	0.0050118	19	Lzts2	ENSMUSG00000035342	226154	NP_663478.1	NM_145503
1417703_at	0.995213	0.000164922	0.00501224	7	Pvrl2	ENSMUSG00000062300	19294	NP_033016.2	NM_008990
1456192_x_at	0.804291	0.000165066	0.00501324	X	Cypt3	ENSMUSG00000048573	69361	NP_775543.1	NM_173367
1423787_at	-0.751175	0.00016562	0.00502377	8	Nup133	ENSMUSG00000039509	234865	NP_758492.1	NM_172288
1420515_a_at	1.20109	0.000165759	0.00502377	---	Pglyrp2	---	57757	NP_067294.1	NM_021319
1451586_at	-0.695535	0.000165822	0.00502377	15	Tegt	---	110213	NP_080945.1	NM_026669
1448530_at	0.69995	0.000165859	0.00502377	13	Gmpr	ENSMUSG00000000253	66355	NP_079784.1	NM_025508
1418459_at	0.781807	0.000166044	0.00502511	6	Ccdc91	ENSMUSG00000030301	67015	NP_080187.2	NM_025911
1428598_at	0.81205	0.000166126	0.00502511	13	Tbc1d7	ENSMUSG00000021368	67046	NP_080211.1	NM_025935
1423797_at	-0.928011	0.000166301	0.00502566	5	Aacs	ENSMUSG00000029482	78894	NP_084486.1	NM_030210
1437726_x_at	0.713245	0.000166367	0.00502566	4	C1qb	ENSMUSG00000036905	12260	NP_033907.1	NM_009777
1427707_a_at	-0.886114	0.000167278	0.0050498	---	---	ENSMUSG00000028718	---	---	---
1417308_at	0.927046	0.000167619	0.00505419	9	Pkm2	ENSMUSG00000032294	18746	NP_035229.2	NM_011099
1424047_at	-0.773535	0.000167781	0.00505419	6	Dera	ENSMUSG00000030225	232449	NP_766321.1	NM_172733
1423947_at	1.01906	0.000167825	0.00505419	2	1110008P14Rik	---	73737	NP_932118.1	NM_198001
1440182_at	0.774901	0.000167872	0.00505419	5	Fzd10	---	93897	NP_780493.1	NM_175284
1451816_at	-0.785591	0.00016832	0.00506231	1	Zfp451	ENSMUSG00000042197	98403	NP_598578.1	NM_133817
1435504_at	-0.793051	0.000168366	0.00506231	---	---	---	---	---	---
1448235_s_at	0.703988	0.000168753	0.00506867	5	Hmgb1 /// 4932431P20Rik /// LOC432959 /// LOC434174 /// LOC545555 /// LOC637733 /// LOC640060 /// LOC667777 /// LOC669546	ENSMUSG00000066530 /// ENSMUSG00000062477 /// ENSMUSG00000066551	114675 /// 15289 /// 432959 /// 434174 /// 545555 /// 637733 /// 640060 /// 667777 /// 669546	NP_001028402.1 /// NP_034569.1 /// XP_001001990.1 /// XP_001003463.1 /// XP_484474.1 /// XP_485920.1 /// XP_619939.3 /// XP_912150.1 /// XP_918585.1 /// XP_921752.1 /// XP_926575.1 /// XP_984447.1 /// XP_996743.1	NM_001033230 /// NM_010439 /// XM_001001990 /// XM_001003463 /// XM_484474 /// XM_485920 /// XM_619939 /// XM_907057 /// XM_913492 /// XM_916659 /// XM_921482 /// XM_979353 /// XM_991649 /// XR_002569 /// XR_003222
1448906_at	0.679031	0.000168802	0.00506867	8	Cdh16	ENSMUSG00000031881	12556	NP_031689.1	NM_007663
1422377_at	0.807468	0.000169201	0.00507726	6	V1rb4	---	113854	NP_444457.1	NM_053227
1417834_at	-0.824514	0.00016932	0.00507746	---	Synj2bp	ENSMUSG00000021139	24071	NP_079568.1	NM_025292
1444371_at	-0.892602	0.000169836	0.00508322	19	A630007B06Rik	---	213993	NP_739563.1	NM_170757
1426899_at	-0.787265	0.000170032	0.00508322	16	Tbc1d23	ENSMUSG00000022749	67581	NP_080530.2	NM_026254
1440053_at	-0.722599	0.000170056	0.00508322	18	Ccbe1	---	320924	NP_848908.1	NM_178793
1432522_s_at	0.759302	0.000170062	0.00508322	11	Ccdc46	---	76380	NP_083862.1 /// NP_083882.2	NM_029586 /// NM_029606
1435921_at	-0.707025	0.000170076	0.00508322	8	D8Ertd587e	---	52335	---	---
1455377_at	-0.820427	0.00017065	0.00509701	3	4921517B04Rik	ENSMUSG00000036736	70892	XP_001005472.1 /// XP_001005473.1 /// XP_985176.1 /// XP_985212.1 /// XP_996077.1 /// XP_996109.1	XM_001005472 /// XM_001005473 /// XM_980082 /// XM_980118 /// XM_990983 /// XM_991015
1435867_at	-0.701939	0.000170943	0.005102	---	---	---	---	---	---
1420583_a_at	0.790655	0.000171043	0.005102	9	Rora	ENSMUSG00000032238	19883	NP_038674.1	NM_013646
1431460_at	-0.750212	0.000171308	0.00510502	---	4930519D14Rik	---	75090	---	---
1449734_s_at	-0.870846	0.000171402	0.00510502	9	Bbs4	---	102774	NP_780534.1	NM_175325
1460634_at	-0.813713	0.000171484	0.00510502	2	Ralgds	ENSMUSG00000026821	19730	NP_033084.1	NM_009058
1449117_at	0.821877	0.000173252	0.00515425	8	Jund1	---	16478	NP_034722.1	NM_010592
1454723_at	-0.691376	0.000174199	0.00517613	13	1110033M05Rik	ENSMUSG00000064138	68675	XP_193728.5 /// XP_916974.2 /// XP_998968.1	XM_193728 /// XM_911881 /// XM_993874
1458375_at	-0.871029	0.000174217	0.00517613	4	6430524H05Rik	ENSMUSG00000040387	212390	NP_001028703.1	NM_001033531
1425291_at	-0.800873	0.000174868	0.00518559	11	Foxj1	ENSMUSG00000034227	15223	NP_032266.2	NM_008240
1417855_at	0.697371	0.000174905	0.00518559	19	Fbxl15	ENSMUSG00000025226	68431	NP_598455.1	NM_133694
1428852_at	-0.74564	0.000174954	0.00518559	9	Dock3	---	208869	NP_700462.1	NM_153413
1430924_at	-0.744484	0.000175149	0.00518559	7	4933440M02Rik	ENSMUSG00000045928	71208	NP_765996.1	NM_172408
1450542_s_at	0.708548	0.000175162	0.00518559	X	Magea1 /// Magea2 /// Magea3 /// Magea5 /// Magea6 /// Magea8 /// LOC670799	ENSMUSG00000063728 /// ENSMUSG00000055816 /// ENSMUSG00000055746 /// ENSMUSG00000059539	17137 /// 17138 /// 17139 /// 17141 /// 17142 /// 17144 /// 670799	NP_064399.1 /// NP_064400.1 /// NP_064401.1 /// NP_064402.1 /// NP_064403.1 /// NP_064404.1	NM_020015 /// NM_020016 /// NM_020017 /// NM_020018 /// NM_020019 /// NM_020020 /// XR_003133
1448855_at	0.732399	0.000175225	0.00518559	9	Rassf1	ENSMUSG00000010067	56289	NP_062687.1	NM_019713
1454774_at	-1.05888	0.000175701	0.00519435	9	Zfp445	---	235682	NP_775540.3	NM_173364
1416259_at	-0.693742	0.000175752	0.00519435	11	Pex12	ENSMUSG00000018733	103737	NP_598786.1	NM_134025
1454083_at	-0.690498	0.000177064	0.00522796	---	4930440C22Rik	---	74689	---	---
1444291_at	0.715081	0.000177131	0.00522796	7	Lysmd4	---	75099	NP_780424.1	NM_175215
1454065_at	0.873714	0.000177237	0.00522796	---	4930562D21Rik	---	75324	---	---
1416230_at	-0.69171	0.000177899	0.00524189	19	Rfk	ENSMUSG00000024712	54391	NP_062310.1	NM_019437
1451325_at	-0.8289	0.000178042	0.00524189	16	Fyttd1	ENSMUSG00000022800	69823	NP_081502.2	NM_027226
1454123_at	-0.853935	0.000178057	0.00524189	---	4933406K04Rik	---	71033	---	---
1451402_at	-0.664079	0.000178557	0.00525317	14	Ecd	ENSMUSG00000021810	70601	NP_081751.1	NM_027475
1431073_at	-0.720435	0.0001787	0.00525395	19	Ptar1	---	72351	XP_129160.6 /// XP_993867.1 /// XP_996413.1	XM_129160 /// XM_988773 /// XM_991319
1454985_at	-0.701159	0.000178963	0.00525824	2	D030051N19Rik	ENSMUSG00000040506	228361	NP_766257.2	NM_172669
1437198_at	-0.878365	0.000179234	0.00526277	11	Lig3	ENSMUSG00000020697	16882	NP_034846.2	NM_010716
1452721_a_at	-0.683239	0.00017936	0.00526307	10	Ccdc53	ENSMUSG00000020056	67282	NP_080346.1	NM_026070
1419495_at	-0.669757	0.000179648	0.00526698	---	Immp2l	ENSMUSG00000056899	93757	NP_444352.2	NM_053122
1456566_x_at	-0.940808	0.000179727	0.00526698	19	Rbm14	ENSMUSG00000006456	56275	NP_063922.2	NM_019869
1425815_a_at	-0.809321	0.000180064	0.00527341	11	Hmmr	---	15366	NP_038580.1	NM_013552
1452826_s_at	-0.929735	0.000180227	0.00527476	11	Fbxl20	---	72194	NP_082425.1	NM_028149
1456386_at	-0.664379	0.000180604	0.00527961	2	Rnpc2	---	170791	NP_573505.1	NM_133242
1428084_at	-0.734474	0.000180714	0.00527961	10	Krr1	ENSMUSG00000063334	52705	NP_848725.1	NM_178610
1436303_at	-0.664046	0.00018092	0.00527961	---	Mllt4	---	17356	XP_895540.2 /// XP_916103.2 /// XP_983135.1	XM_890447 /// XM_911010 /// XM_978041
1455871_s_at	0.88198	0.000181007	0.00527961	11	Tax1bp3 /// Rpl13	---	270106 /// 76281	NP_058018.2 /// NP_083840.1	NM_016738 /// NM_029564
1434933_at	-0.761019	0.000181013	0.00527961	---	5730557L09Rik	ENSMUSG00000073520	108770	---	---
1421679_a_at	0.691553	0.000181095	0.00527961	17	Cdkn1a	ENSMUSG00000023067	12575	NP_031695.1	NM_007669
1453548_at	-0.750989	0.000181265	0.00528116	---	---	ENSMUSG00000067794	---	---	---
1458644_at	-0.698062	0.000181558	0.00528627	5	AI661708 /// Gm150	---	100717 /// 208908	XP_001000290.1 /// XP_920585.2 /// XP_983142.1	XM_001000290 /// XM_915492 /// XM_978048
1429301_at	-0.755701	0.000181964	0.00529467	8	Csnk2a2	---	13000	NP_034104.1	NM_009974
1460346_at	-0.665881	0.000182107	0.00529544	15	Arsa	ENSMUSG00000022620	11883	NP_033843.2	NM_009713
1438433_at	-0.665941	0.000182445	0.00529785	7	Whdc1	ENSMUSG00000045795	434204	NP_001004185.2	NM_001004185
1441470_at	-0.683641	0.000182593	0.00529785	11	AV249152	---	216560	NP_663400.2	NM_145425
1435139_at	-0.884652	0.000182657	0.00529785	3	Narg1	---	74838	NP_444319.2	NM_053089
1439397_at	-0.949043	0.00018266	0.00529785	2	Fmn1	---	14260	NP_001036787.1 /// NP_034360.2	NM_001043322 /// NM_010230
1425714_a_at	0.730801	0.000183411	0.00531455	15	Nfam1	ENSMUSG00000058099	74039	NP_083004.1	NM_028728
1452765_at	-0.727045	0.000183535	0.00531455	---	LOC674308	ENSMUSG00000048833	674308	XP_979316.1 /// XP_979358.1 /// XP_979402.1 /// XP_979448.1	XM_974222 /// XM_974264 /// XM_974308 /// XM_974354
1455596_a_at	0.728234	0.00018366	0.00531455	2	BC029214	ENSMUSG00000047617	227622	NP_705785.1	NM_153557
1428141_at	-0.922493	0.000183707	0.00531455	7	Gga2	ENSMUSG00000030872	74105	NP_083034.1	NM_028758
1428436_at	-0.850915	0.000184074	0.00532173	7	Lsm14a	ENSMUSG00000066568	67070	NP_080224.1	NM_025948
1446662_at	-0.756318	0.000184373	0.0053257	16	4930562C15Rik	---	78809	XP_911904.1 /// XP_979423.1 /// XP_983479.1	XM_906811 /// XM_974329 /// XM_978385
1418968_at	-0.917874	0.000184447	0.0053257	1	Rb1cc1	ENSMUSG00000025907	12421	NP_033956.1	NM_009826
1418275_a_at	-0.772054	0.00018457	0.00532577	3	Elf2	ENSMUSG00000037174	69257	NP_075991.1	NM_023502
1456793_at	-0.859631	0.000184686	0.00532577	5	Cyt1	ENSMUSG00000062329	231162	XP_132070.2 /// XP_904287.1 /// XP_919253.1 /// XP_928197.1 /// XP_978160.1 /// XP_978201.1	XM_132070 /// XM_899194 /// XM_914160 /// XM_923104 /// XM_973066 /// XM_973107
1428604_at	-0.84352	0.000185299	0.0053373	4	2610305D13Rik	ENSMUSG00000066000	112422	NP_659544.1	NM_145078
1421138_a_at	0.704061	0.000185377	0.0053373	10	Pkib	ENSMUSG00000019876	18768	NP_001034139.1 /// NP_001034140.1 /// NP_001034141.1 /// NP_001034142.1 /// NP_032889.3	NM_001039050 /// NM_001039051 /// NM_001039052 /// NM_001039053 /// NM_008863
1456518_at	-0.79171	0.00018544	0.0053373	9	4930422I07Rik	---	71640	XP_150216.2 /// XP_923321.1 /// XP_994569.1	XM_150216 /// XM_918228 /// XM_989475
1418116_at	-0.695793	0.000186104	0.00534958	1	Ifrg15	ENSMUSG00000050565	64164	NP_071724.1	NM_022329
1429047_at	-0.726953	0.000186104	0.00534958	2	Rtf1	---	76246	XP_283757.5 /// XP_922595.1 /// XP_987001.1	XM_283757 /// XM_917502 /// XM_981907
1434387_at	0.80676	0.00018624	0.00535008	17	Itfg3	ENSMUSG00000024187	106581	NP_997100.1	NM_207217
1432316_at	0.677224	0.000186575	0.00535627	---	4933439N14Rik	---	78139	---	---
1418854_at	-0.817029	0.000187098	0.00536788	9	Birc2	ENSMUSG00000057367	11797	NP_031491.1	NM_007465
1426594_at	-0.914658	0.000187284	0.00536979	6	Frmd4b	---	232288	NP_660130.1	NM_145148
1423648_at	-0.75717	0.000187934	0.005385	12	Pdia6	ENSMUSG00000020571	71853	NP_082235.1	NM_027959
1456609_at	0.907851	0.000188257	0.00539084	4	Camk2n1	ENSMUSG00000046447	66259	XP_895322.2 /// XP_984725.1	XM_890229 /// XM_979631
1422680_at	-0.766488	0.000188812	0.00540164	7	Ctr9	ENSMUSG00000005609	22083	NP_033457.1	NM_009431
1437457_a_at	-1.31422	0.000188893	0.00540164	6	Mtpn	ENSMUSG00000029840	14489	NP_032124.1	NM_008098
1441750_x_at	0.836753	0.000189078	0.00540164	---	4930447F24Rik	---	76873	---	---
1423690_s_at	0.818714	0.000189262	0.00540164	2	Gpsm1	ENSMUSG00000026930	67839	NP_700459.2	NM_153410
1429989_at	0.84849	0.000189335	0.00540164	11	1700008A04Rik	ENSMUSG00000020270	69351	XP_126070.3 /// XP_907065.1 /// XP_911188.1 /// XP_924744.1 /// XP_979746.1 /// XP_979783.1	XM_126070 /// XM_901972 /// XM_906095 /// XM_919651 /// XM_974652 /// XM_974689
1439535_at	0.668544	0.000189353	0.00540164	---	---	---	---	---	---
1458709_a_at	-0.706971	0.000189601	0.0054053	12	Atxn7l1	ENSMUSG00000020564	380753	NP_001028608.1	NM_001033436
1451804_a_at	-0.685989	0.000189805	0.0054077	13	Lrrc16	ENSMUSG00000021338	68732	NP_081101.2	NM_026825
1434711_at	-0.661433	0.000190137	0.00541375	11	BC030867	---	217216	NP_705772.3	NM_153544
1425207_at	-0.840311	0.000190418	0.00541527	15	BC026439	ENSMUSG00000022366	210463	NP_759010.1	NM_172378
1432228_at	-0.679006	0.000190795	0.00541527	---	4933406B15Rik	---	71064	---	---
1433091_at	-0.836243	0.000190804	0.00541527	---	6430514K02Rik	---	76885	---	---
1441950_s_at	0.718923	0.000190831	0.00541527	5	2010109A12Rik	ENSMUSG00000029384	75610	---	---
1434879_at	0.809662	0.000190874	0.00541527	10	Cdc34	ENSMUSG00000020307	216150	NP_808281.1	NM_177613
1441250_at	-0.75811	0.000190941	0.00541527	---	---	---	---	---	---
1424060_at	-0.91811	0.000191031	0.00541527	8	Neil3	ENSMUSG00000039396	234258	NP_666320.1	NM_146208
1427131_s_at	-1.12216	0.000191248	0.005418	16	Lrrc58	---	320184	NP_796067.2	NM_177093
1438397_a_at	-1.03497	0.000191588	0.00542388	2	Rbm39	ENSMUSG00000027620	170791	NP_573505.1	NM_133242
1436571_at	-0.659687	0.000191696	0.00542388	---	---	---	---	---	---
1429401_at	0.657699	0.000191908	0.00542649	8	Stox2	ENSMUSG00000038143	71069	NP_780371.2	NM_175162
1455648_at	-0.840868	0.000192079	0.00542763	17	LOC278757 /// LOC631624	---	278757 /// 631624	XP_001006273.1 /// XP_924756.2 /// XP_924796.2	XM_001006273 /// XM_919663 /// XM_919703
1455195_at	-0.80134	0.000192189	0.00542763	14	Rps24	---	20088	NP_035427.2 /// NP_997517.1 /// NP_997518.1	NM_011297 /// NM_207634 /// NM_207635
1454961_at	-0.764866	0.000192544	0.00542831	16	Synj1	---	104015	XP_358889.4 /// XP_978357.1 /// XP_986813.1	XM_358889 /// XM_973263 /// XM_981719
1450220_a_at	0.72822	0.000192565	0.00542831	17	Spdef	ENSMUSG00000024215	30051	NP_038919.1	NM_013891
1442097_at	-0.869742	0.000192574	0.00542831	---	---	---	---	---	---
1456312_x_at	-0.792855	0.000192964	0.00543347	2	Gsn	ENSMUSG00000026879	227753	NP_666232.2	NM_146120
1416899_at	0.694053	0.000192998	0.00543347	7	Utf1	ENSMUSG00000047751	22286	NP_033508.1	NM_009482
1456020_at	-0.886609	0.000194587	0.00546878	18	Sh3tc2	ENSMUSG00000045629	225608	NP_766216.2	NM_172628
1447967_at	-0.66693	0.000194684	0.00546878	4	Tmem69	ENSMUSG00000055900	230657	NP_808338.1	NM_177670
1428357_at	-0.711844	0.000194757	0.00546878	8	2610019F03Rik	ENSMUSG00000050052	72148	NP_776105.1	NM_173744
1421876_at	-0.723722	0.000194839	0.00546878	11	Mapk9	ENSMUSG00000020366	26420	NP_058657.1 /// NP_997575.1	NM_016961 /// NM_207692
1415947_at	0.6935	0.000194859	0.00546878	1	Creg1	ENSMUSG00000040713	433375	NP_035934.1	NM_011804
1451261_s_at	0.806645	0.000195062	0.00547108	17	AW049765	ENSMUSG00000038781	106766	NP_666046.1	NM_145934
1434194_at	-0.850532	0.00019545	0.00547404	1	Mtap2	ENSMUSG00000015222	17756	NP_001035023.1 /// NP_032658.2	NM_001039934 /// NM_008632
1437511_x_at	-0.731835	0.000195476	0.00547404	3	Clcc1	---	229725	NP_663518.1	NM_145543
1424614_at	0.857061	0.000195532	0.00547404	7	Frag1	ENSMUSG00000030990	233575	NP_663558.1	NM_145583
1458830_at	-0.909514	0.000195942	0.00548017	14	Fgf14	---	14169	NP_034331.2 /// NP_997550.1	NM_010201 /// NM_207667
1450999_a_at	0.693735	0.000195994	0.00548017	8	1700029H14Rik	ENSMUSG00000031452	66501	NP_079877.1	NM_025601
1454853_s_at	-0.695299	0.000196224	0.0054823	7	AW146154 /// AI987944	---	101835 /// 233168	NP_001028702.1 /// NP_898990.1	NM_001033530 /// NM_183167
1439308_at	-0.727743	0.000196313	0.0054823	8	Got1l1	ENSMUSG00000039720	76615	NP_083950.1	NM_029674
1415707_at	-0.658582	0.000196797	0.00549242	2	Anapc2	ENSMUSG00000026965	99152	NP_780509.1	NM_175300
1419883_s_at	-0.936929	0.000197112	0.00549492	8	Atp6v1b2	ENSMUSG00000006273	11966	NP_031535.2	NM_007509
1437468_x_at	-1.08407	0.000197203	0.00549492	11	Fbxw11	ENSMUSG00000020271	103583	NP_598776.1	NM_134015
1456905_at	-0.678775	0.000197252	0.00549492	4	Ccdc24	ENSMUSG00000028541	381546	---	---
1428101_at	-0.748863	0.000197453	0.00549575	4	Rnf38	ENSMUSG00000035696	73469	NP_001034082.1 /// NP_780410.2	NM_001038993 /// NM_175201
1451062_a_at	0.721343	0.000197526	0.00549575	3	Pex2	ENSMUSG00000027674	58869	NP_067458.1	NM_021483
1439958_at	0.672894	0.000197671	0.00549641	---	LOC546257 /// LOC619649	---	546257 /// 619649	---	XR_003753 /// XR_004426
1445760_at	0.868728	0.000197979	0.00550158	2	Rya3	ENSMUSG00000068008	378700	NP_919338.2	NM_194357
1435325_at	-0.75729	0.000198546	0.00551031	5	Usp46	---	69727	NP_808229.1	NM_177561
1423837_at	-1.00073	0.000198558	0.00551031	8	2400003C14Rik	ENSMUSG00000031729	71955	NP_082294.1	NM_028018
1426272_at	-0.810191	0.000198772	0.00551031	5	Lmbr1	ENSMUSG00000010721	56873	NP_064691.2	NM_020295
1430811_a_at	-0.774937	0.000198795	0.00551031	1	Cdca1	ENSMUSG00000026683	66977	NP_075773.2	NM_023284
1426819_at	-0.877387	0.000198904	0.00551031	2	Hipk3	---	15259	NP_034564.1	NM_010434
1437845_x_at	-0.687638	0.000199122	0.00551295	10	Pofut2	ENSMUSG00000020260	80294	NP_084538.2	NM_030262
1433565_at	-0.718995	0.000199643	0.00552399	4	Prpf38a	ENSMUSG00000063800	230596	NP_766285.1	NM_172697
1460513_a_at	0.685701	0.000199778	0.00552433	---	Ednra	ENSMUSG00000031616	13617	NP_034462.1	NM_010332
1423774_a_at	-0.685132	0.000200388	0.00553673	7	Prc1	ENSMUSG00000038943	233406	NP_660132.1	NM_145150
1432782_at	-0.667148	0.000200472	0.00553673	---	4933435C09Rik	---	71309	---	---
1417042_at	0.688755	0.00020098	0.00554738	9	Slc37a4	ENSMUSG00000032114	14385	NP_032089.2	NM_008063
1434461_at	-0.97695	0.000201157	0.00554885	7	Zfp715	---	69930	NP_081540.2	NM_027264
1424008_a_at	0.807957	0.00020147	0.0055541	9	Rbpms2	ENSMUSG00000032387	71973	NP_082306.2	NM_028030
1428351_at	-0.688635	0.000201826	0.00555937	9	Ppm1m	ENSMUSG00000020253	67905	NP_080723.2 /// NP_945149.1	NM_026447 /// NM_198931
1427094_at	-0.697924	0.000201932	0.00555937	12	Pole2	ENSMUSG00000020974	18974	NP_035263.1	NM_011133
1434455_at	0.844234	0.000202117	0.00555937	4	Fbxo44	ENSMUSG00000029001	230903	NP_775577.1	NM_173401
1422750_a_at	-0.69195	0.000202154	0.00555937	9	Zmynd10	ENSMUSG00000010044	114602	NP_444483.2	NM_053253
1436025_at	-0.85095	0.000202312	0.00555996	11	A430106J12Rik	ENSMUSG00000032740	108686	NP_789811.2	NM_176841
1451736_a_at	-0.736851	0.000202462	0.00555996	8	Map2k7	---	26400	NP_001036022.1 /// NP_036074.2	NM_001042557 /// NM_011944
1439041_at	-0.752274	0.000202546	0.00555996	1	Slc39a10	ENSMUSG00000025986	227059	NP_766241.2	NM_172653
1433892_at	-0.656374	0.000202868	0.00556541	11	Spag5	ENSMUSG00000002055	54141	NP_059103.1	NM_017407
1425288_at	0.825664	0.000203554	0.00557536	4	Samd11	---	231004	NP_776097.1	NM_173736
1446147_at	-0.970852	0.000203605	0.00557536	---	C79248	---	96982	---	---
1455021_at	-0.715457	0.000203622	0.00557536	17	Gabbr1	---	54393	NP_062312.2	NM_019439
1416772_at	-0.667487	0.000203725	0.00557536	4	Cpt2	ENSMUSG00000028607	12896	NP_034079.1	NM_009949
1416167_at	0.854089	0.000204321	0.0055883	X	Prdx4	ENSMUSG00000025289	53381	NP_058044.1	NM_016764
1447594_at	0.681639	0.00020458	0.00559199	8	1810012K16Rik	---	69108	---	---
1455762_at	-0.69848	0.0002056	0.00561408	12	C330002I19Rik	---	77480	XP_001004863.1 /// XP_001004865.1 /// XP_907571.1 /// XP_907572.1 /// XP_907577.1 /// XP_907578.1 /// XP_907580.1 /// XP_907583.1 /// XP_907584.1 /// XP_907585.1 /// XP_978116.1 /// XP_978158.1 /// XP_978197.1 /// XP_978225.1 /// XP_978256.1 /// XP_978291.1 /// XP_978337.1 /// XP_978420.1 /// XP_978460.1 /// XP_978498.1 /// XP_978534.1	XM_001004863 /// XM_001004865 /// XM_902478 /// XM_902479 /// XM_902484 /// XM_902485 /// XM_902487 /// XM_902490 /// XM_902491 /// XM_902492 /// XM_973022 /// XM_973064 /// XM_973103 /// XM_973131 /// XM_973162 /// XM_973197 /// XM_973243 /// XM_973326 /// XM_973366 /// XM_973404 /// XM_973440
1432203_at	0.711561	0.000205638	0.00561408	2	4930563P21Rik	ENSMUSG00000041255	75275	NP_083508.1	NM_029232
1454967_at	-0.738944	0.000206016	0.00562101	---	---	---	---	---	---
1460282_at	-0.664266	0.000206358	0.0056257	17	Trem1	ENSMUSG00000042265	58217	NP_067381.1	NM_021406
1433749_at	-0.797292	0.000206467	0.0056257	11	Gna13	---	14674	NP_034433.3	NM_010303
1438579_at	-0.672057	0.000206562	0.0056257	1	Utp14b	ENSMUSG00000032883	195434	NP_001001981.2	NM_001001981
1423634_at	0.790438	0.000206717	0.00562652	11	Gsdm1	ENSMUSG00000017204	57911	NP_067322.1	NM_021347
1451306_at	-1.08541	0.000206934	0.00562903	12	Cdca7l	ENSMUSG00000021175	217946	NP_666152.1	NM_146040
1442061_at	-0.667649	0.000207102	0.0056302	12	Btbd7	---	238386	NP_766394.2	NM_172806
1455827_at	-0.787553	0.000207611	0.00564065	14	Mbnl2	ENSMUSG00000022139	105559	NP_780550.1 /// NP_997398.1	NM_175341 /// NM_207515
1429209_at	0.653119	0.000207835	0.00564334	11	Col23a1	---	237759	NP_700442.1	NM_153393
1452614_at	-0.678541	0.000208003	0.00564449	3	Gm566	ENSMUSG00000044165	229672	---	XR_002336 /// XR_002337 /// XR_004552 /// XR_004553 /// XR_005161 /// XR_005162
1449060_at	0.730631	0.000208539	0.00565563	4	Kif2c /// LOC631653	ENSMUSG00000028678	631653 /// 73804	NP_608301.2 /// XP_910634.2	NM_134471 /// XM_905541
1439740_s_at	-0.707931	0.000208697	0.00565651	1	Uck2	---	80914	NP_109649.1	NM_030724
1417730_at	0.650789	0.000208858	0.00565724	15	Ext1	ENSMUSG00000061731	14042	NP_034292.2	NM_010162
1436498_at	-0.795609	0.000209082	0.00565724	9	Arih1	---	23806	NP_064311.1	NM_019927
1434112_at	-0.81748	0.0002091	0.00565724	3	Lphn2	ENSMUSG00000028184	99633	XP_893133.2 /// XP_902797.1 /// XP_902809.2 /// XP_902818.1 /// XP_902863.1 /// XP_902883.1 /// XP_902893.1 /// XP_985248.1 /// XP_985290.1 /// XP_985328.1 /// XP_985366.1 /// XP_985409.1 /// XP_985450.1 /// XP_995326.1	XM_888040 /// XM_897704 /// XM_897716 /// XM_897725 /// XM_897770 /// XM_897790 /// XM_897800 /// XM_980154 /// XM_980196 /// XM_980234 /// XM_980272 /// XM_980315 /// XM_980356 /// XM_990232
1448263_a_at	-0.671412	0.000209367	0.00566106	18	Cndp2	ENSMUSG00000024644	66054	NP_075638.2	NM_023149
1428865_at	-0.654643	0.000209559	0.00566262	7	Bcl2l12	ENSMUSG00000003190	75736	NP_083686.1	NM_029410
1456140_at	0.7118	0.000209712	0.00566262	11	LOC624168	---	624168	XP_893782.1 /// XP_986073.1	XM_888689 /// XM_980979
1435716_x_at	0.741309	0.000209801	0.00566262	7	Snrpn	---	20646	NP_038698.1	NM_013670
1415978_at	0.877794	0.000210471	0.0056773	8	Tubb3	ENSMUSG00000062380	22152	NP_075768.1	NM_023279
1415864_at	-0.661655	0.000211473	0.00570091	6	Bpgm	ENSMUSG00000038871	12183	NP_031589.1	NM_007563
1448554_s_at	-1.11048	0.000212019	0.00571223	14	Myh6 /// LOC671894 /// LOC674761	ENSMUSG00000040752 /// ENSMUSG00000053093	17888 /// 671894 /// 674761	NP_034986.1 /// XP_981987.1 /// XP_994820.1	NM_010856 /// XM_976893 /// XM_989726
1428704_at	-1.23695	0.000212371	0.0057183	2	Zfp661	ENSMUSG00000034800	72180	NP_082417.2	NM_028141
1435596_at	-0.82338	0.000213215	0.00573761	5	A530088I07Rik	ENSMUSG00000039934	212167	NP_780646.1	NM_175437
1451114_at	-0.872001	0.000213852	0.00574808	9	Cmtm6	ENSMUSG00000032434	67213	NP_080312.1	NM_026036
1454047_a_at	-0.764025	0.00021386	0.00574808	10	2410017P07Rik	ENSMUSG00000019813	103268	NP_080919.2	NM_026643
1430956_at	0.8195	0.000214199	0.00575378	7	Prss23	---	76453	NP_083890.2	NM_029614
1430170_at	-0.893771	0.00021453	0.00575925	10	Bbs10	ENSMUSG00000035759	71769	XP_125817.5 /// XP_922897.1 /// XP_986669.1	XM_125817 /// XM_917804 /// XM_981575
1427785_x_at	-0.651406	0.000214712	0.00576069	17	Solh	ENSMUSG00000037326	50817	NP_056645.1	NM_015830
1449239_at	0.856289	0.000214947	0.00576358	X	1700045I19Rik	ENSMUSG00000051139	74264	NP_083118.1	NM_028842
1427528_a_at	-0.892107	0.000215381	0.00576849	4	Epha7	ENSMUSG00000028289	13841	NP_034271.2	NM_010141
1434612_s_at	-0.742692	0.000215572	0.00576849	5	Sbno1	---	243272	XP_001000405.1 /// XP_355637.3 /// XP_997019.1	XM_001000405 /// XM_355637 /// XM_991925
1447375_at	0.762149	0.000215674	0.00576849	---	---	---	---	---	---
1421957_a_at	0.770128	0.000215685	0.00576849	16	Pcyt1a	ENSMUSG00000005615	13026	NP_034111.1	NM_009981
1418023_at	-0.822203	0.00021577	0.00576849	3	Narg1	ENSMUSG00000063273	74838	NP_444319.2	NM_053089
1434713_at	-0.732058	0.000215937	0.00576954	15	Smcr7l	ENSMUSG00000022412	239555	NP_848834.2	NM_178719
1415797_at	0.673229	0.000216203	0.00577322	17	Ddr1	---	12305	NP_031610.1	NM_007584
1438066_at	-0.813825	0.000216372	0.00577432	3	Gtf2b	---	229906	NP_663521.1	NM_145546
1418924_at	-0.877989	0.000216667	0.00577877	7	Rassf7	ENSMUSG00000038618	66985	NP_080162.2	NM_025886
1454155_at	0.648716	0.000216841	0.00577967	---	4930500H12Rik	---	74991	---	---
1421133_at	-0.696133	0.00021712	0.00577967	16	Pvrl3	---	58998	NP_067470.1 /// NP_067471.1 /// NP_067472.1	NM_021495 /// NM_021496 /// NM_021497
1439273_at	-0.662372	0.000217129	0.00577967	13	Ripk1	ENSMUSG00000021408	19766	NP_033094.3	NM_009068
1442233_at	-0.795912	0.000217213	0.00577967	11	Phb	---	18673	NP_032857.1	NM_008831
1427889_at	-0.694597	0.000217481	0.00578338	2	Spna2 /// LOC381358	ENSMUSG00000057738	20740 /// 381358	XP_001000210.1 /// XP_001000222.1 /// XP_001000231.1 /// XP_001000246.1 /// XP_001000260.1 /// XP_001000277.1 /// XP_001000294.1 /// XP_001000309.1 /// XP_001000322.1 /// XP_001000339.1 /// XP_001000360.1 /// XP_001000373.1 /// XP_001000383.1 /// XP_001000400.1 /// XP_001000410.1 /// XP_001000424.1 /// XP_001000438.1 /// XP_001000449.1 /// XP_001000459.1 /// XP_001000474.1 /// XP_001000491.1 /// …	XM_001000210 /// XM_001000222 /// XM_001000231 /// XM_001000246 /// XM_001000260 /// XM_001000277 /// XM_001000294 /// XM_001000309 /// XM_001000322 /// XM_001000339 /// XM_001000360 /// XM_001000373 /// XM_001000383 /// XM_001000400 /// XM_001000410 /// XM_001000424 /// XM_001000438 /// XM_001000449 /// XM_001000459 /// XM_001000474 /// XM_001000491 /// XM_924302 /// XM_986745 /// XM_986773 /// …
1451323_at	0.70963	0.00021768	0.00578525	15	Zfp7	ENSMUSG00000033669	223669	NP_666021.1	NM_145916
1446154_at	0.716639	0.000218177	0.0057918	---	---	---	---	---	---
1439151_at	-0.950368	0.000218183	0.0057918	10	Msrb3	ENSMUSG00000051236	320183	NP_796066.1	NM_177092
1439721_at	-0.813946	0.000218411	0.00579443	9	C85627	ENSMUSG00000074059	546161	NP_001028966.1	NM_001033794
1435509_x_at	-0.72189	0.00021862	0.00579658	5	Cdk2ap1	ENSMUSG00000029394	13445	NP_038840.2	NM_013812
1432038_at	0.814638	0.00021877	0.00579707	---	4930509J09Rik	---	74693	---	---
1416370_at	-0.707172	0.000218895	0.00579707	5	Zipro1	ENSMUSG00000037017	22697	NP_035887.1	NM_011757
1434576_at	-0.657428	0.000219288	0.00580093	6	Tsga14	ENSMUSG00000029790	83922	NP_114387.1	NM_031998
1456735_x_at	-0.907383	0.000219299	0.00580093	9	Acpl2	ENSMUSG00000043587	235534	NP_700469.1	NM_153420
1449457_at	0.796915	0.000219777	0.00580502	13	Acot12	ENSMUSG00000021620	74156	NP_083066.1	NM_028790
1418899_at	-0.855689	0.000219875	0.00580502	3	Ufm1	ENSMUSG00000027746	67890	NP_080711.1	NM_026435
1460174_at	0.713924	0.000219894	0.00580502	16	Dexi	ENSMUSG00000038055	58239	NP_067403.2	NM_021428
1422795_at	-0.833151	0.000219968	0.00580502	1	Cul3	ENSMUSG00000004364	26554	NP_057925.1	NM_016716
1422786_at	-0.666351	0.000220401	0.00581305	1	Slc30a1	ENSMUSG00000037434	22782	NP_033605.1	NM_009579
1434002_at	-1.06974	0.000220726	0.00581372	12	Ches1	---	71375	NP_899009.2	NM_183186
1423930_at	-0.793519	0.000220755	0.00581372	5	Anapc4	ENSMUSG00000029176	52206	NP_077175.1	NM_024213
1427374_at	-0.718874	0.000220813	0.00581372	5	Muc3 /// LOC666339 /// LOC677034	---	17832 /// 666339 /// 677034	XP_001000007.1 /// XP_355711.5	XM_001000007 /// XM_355711
1431456_at	-0.650319	0.000221046	0.00581645	---	4931439C15Rik	---	74367	---	---
1455945_at	-0.781511	0.000221326	0.00582043	13	A530094I17Rik	---	238693	NP_001007576.1	NM_001007575
1437021_at	-0.801656	0.00022159	0.00582396	16	Arl13b	ENSMUSG00000022911	68146	NP_080853.2	NM_026577
1415798_at	0.727051	0.00022181	0.00582402	17	Ddr1	ENSMUSG00000003534	12305	NP_031610.1	NM_007584
1435768_at	-0.779281	0.00022185	0.00582402	13	Arid4b	---	94246	NP_919238.1 /// NP_937755.1	NM_194262 /// NM_198122
1448312_at	0.666353	0.000222276	0.00583179	2	Pcsk2	ENSMUSG00000027419	18549	NP_032818.1	NM_008792
1449225_a_at	-0.645452	0.000223155	0.00585146	15	Mapk8ip2	ENSMUSG00000022619	60597	NP_068740.2	NM_021921
1431538_at	-0.652948	0.000223592	0.00585863	8	4931415C17Rik	---	70966	---	---
1416791_a_at	-0.656458	0.000223688	0.00585863	19	Nxf1	ENSMUSG00000010097	53319	NP_058093.2	NM_016813
1459801_at	0.656391	0.000223923	0.00586138	16	B3galt5	---	93961	NP_149161.1	NM_033149
1440102_at	0.756519	0.000224311	0.00586628	11	Slc36a3	ENSMUSG00000049491	215332	NP_758462.1	NM_172258
1434992_at	-0.653737	0.000224473	0.00586628	10	9130206N08Rik	ENSMUSG00000034949	103406	NP_001030067.1	NM_001034895
1435055_a_at	-0.696403	0.000224501	0.00586628	8	Tom1 /// LOC545878	ENSMUSG00000042870	21968 /// 545878	NP_035752.1 /// XP_001003818.1 /// XP_001003823.1 /// XP_620367.1 /// XP_902757.1 /// XP_902773.1 /// XP_977871.1 /// XP_993960.1 /// XP_994001.1 /// XP_994032.1 /// XP_994074.1 /// XP_994109.1	NM_011622 /// XM_001003818 /// XM_001003823 /// XM_620367 /// XM_897664 /// XM_897680 /// XM_972777 /// XM_988866 /// XM_988907 /// XM_988938 /// XM_988980 /// XM_989015
1452978_at	-0.647333	0.000224675	0.00586744	19	Tmem138	ENSMUSG00000024666	72982	NP_082687.1	NM_028411
1456647_a_at	0.693094	0.000224982	0.00587205	10	Eya4	ENSMUSG00000010461	14051	NP_034297.2	NM_010167
1433795_at	-0.784094	0.000225354	0.00587837	5	Tgfbr3	ENSMUSG00000029287	21814	NP_035708.2	NM_011578
1455922_at	-0.712789	0.000225631	0.00588219	1	Rab3gap1	ENSMUSG00000036104	226407	NP_848805.1	NM_178690
1449346_s_at	-0.664685	0.000226645	0.0059052	13	Riok1	ENSMUSG00000021428	71340	NP_077204.2	NM_024242
1448901_at	0.848385	0.000227093	0.0059133	2	Cpxm1	ENSMUSG00000027408	56264	NP_062670.1	NM_019696
1435185_at	-0.693081	0.000227218	0.0059133	3	Lrrcc1	ENSMUSG00000027550	71710	NP_083191.1	NM_028915
1428537_at	-0.997079	0.00022748	0.00591417	18	Csnk1a1	---	93687	NP_666199.1	NM_146087
1427295_at	-0.823664	0.000227514	0.00591417	11	1810073N04Rik	ENSMUSG00000061306	72055	NP_077211.3	NM_024249
1438971_x_at	-0.657602	0.000228552	0.00593774	6	Ube2h	---	22214	NP_033485.1	NM_009459
1435820_x_at	0.761431	0.000228805	0.00594089	17	Ddr1	ENSMUSG00000003534	12305	NP_031610.1	NM_007584
1416411_at	0.792116	0.000229256	0.00594609	3	Gstm2	ENSMUSG00000040562	14863	NP_032209.1	NM_008183
1453757_at	-0.661234	0.00022936	0.00594609	6	Herc5	ENSMUSG00000029798	67138	XP_913076.1 /// XP_984048.1 /// XP_984076.1 /// XP_984112.1	XM_907983 /// XM_978954 /// XM_978982 /// XM_979018
1435340_at	-0.639822	0.000229441	0.00594609	4	Jmjd2a	ENSMUSG00000033326	230674	NP_759014.1	NM_172382
1418749_at	-0.647159	0.000229657	0.00594609	8	Psd3	---	234353	NP_084539.2 /// NP_808366.2	NM_030263 /// NM_177698
1435924_at	-0.780283	0.000229664	0.00594609	17	Tfb1m	ENSMUSG00000036983	224481	NP_666186.1	NM_146074
1449324_at	-0.653793	0.000230062	0.00595208	14	Ero1l	ENSMUSG00000021831	50527	NP_056589.1	NM_015774
1429994_s_at	0.798964	0.000230188	0.00595208	19	Cyp2c65	---	72303	NP_082467.1	NM_028191
1445790_at	0.684329	0.00023034	0.00595208	7	Gipr	ENSMUSG00000030406	381853	XP_133238.2 /// XP_355865.3 /// XP_889771.1 /// XP_900792.2 /// XP_900805.1 /// XP_900816.2 /// XP_910253.1 /// XP_924258.1 /// XP_924264.2 /// XP_924273.1 /// XP_989627.1 /// XP_989666.1 /// XP_989699.1 /// XP_989737.1 /// XP_989801.1	XM_133238 /// XM_355865 /// XM_884678 /// XM_895699 /// XM_895712 /// XM_895723 /// XM_905160 /// XM_919165 /// XM_919171 /// XM_919180 /// XM_984533 /// XM_984572 /// XM_984605 /// XM_984643 /// XM_984707
1423901_at	-0.724151	0.000230424	0.00595208	1	Trip12	---	14897	NP_598736.4	NM_133975
1437393_at	0.640113	0.000230646	0.00595442	---	AI875142	---	103885	---	---
1429865_at	-0.66542	0.000230926	0.00595823	6	4931417G12Rik	ENSMUSG00000033963	70979	NP_081909.1	NM_027633
1453748_a_at	-0.971248	0.000231982	0.0059778	9	Kif23	ENSMUSG00000032254	71819	NP_077207.2	NM_024245
1448863_a_at	-0.654831	0.000232008	0.0059778	11	Tnfaip1	ENSMUSG00000017615	21927	NP_033421.2	NM_009395
1432185_a_at	-0.656796	0.000232082	0.0059778	5	Spdyb	ENSMUSG00000039296	74673	NP_083324.2	NM_029048
1437050_s_at	-0.661448	0.000232515	0.00598554	1	Angel2	ENSMUSG00000026634	52477	NP_067396.3	NM_021421
1435276_a_at	0.714555	0.000232836	0.00599038	16	Dgcr2	ENSMUSG00000003166	13356	NP_034178.2	NM_010048
1432823_at	0.677811	0.000233003	0.00599125	3	Sypl2	---	17306	NP_032622.1	NM_008596
1440836_at	-0.652511	0.000233187	0.00599256	5	Setd1b	---	208043	NP_001035488.1	NM_001040398
1424907_a_at	-0.660347	0.000233446	0.00599365	8	Farsla	ENSMUSG00000003808	66590	NP_079924.1	NM_025648
1431095_a_at	-0.641557	0.000233495	0.00599365	6	Herc5	ENSMUSG00000029798	67138	XP_913076.1 /// XP_984048.1 /// XP_984076.1 /// XP_984112.1	XM_907983 /// XM_978954 /// XM_978982 /// XM_979018
1416343_a_at	0.737096	0.000233893	0.00600046	X	Lamp2	ENSMUSG00000016534	16784	NP_001017959.1 /// NP_034815.2	NM_001017959 /// NM_010685
1425074_at	-0.869023	0.000234669	0.00601696	8	Wrn	---	22427	NP_035851.2	NM_011721
1434946_at	-0.637557	0.000234892	0.00601837	12	C330021A05Rik	ENSMUSG00000020657	217378	NP_694722.2	NM_153082
1460402_at	-0.759169	0.000234992	0.00601837	6	Brpf1	ENSMUSG00000001632	78783	NP_084454.1	NM_030178
1436333_a_at	-0.75468	0.000235161	0.00601931	16	Synj1	---	104015	XP_358889.4 /// XP_978357.1 /// XP_986813.1	XM_358889 /// XM_973263 /// XM_981719
1425393_a_at	0.768503	0.000236049	0.00603392	8	Map2k7	ENSMUSG00000002948	26400	NP_001036022.1 /// NP_036074.2	NM_001042557 /// NM_011944
1436085_at	-0.656705	0.000236265	0.00603392	2	Zbtb34	ENSMUSG00000068966	241311	XP_140881.4 /// XP_985898.1 /// XP_997779.1	XM_140881 /// XM_980804 /// XM_992685
1424729_at	0.709873	0.000236394	0.00603392	2	BC054059	ENSMUSG00000044405	246747	NP_663610.1	NM_145635
1454168_a_at	0.667741	0.0002365	0.00603392	7	Clpb	ENSMUSG00000001829	20480	NP_033217.1	NM_009191
1416568_a_at	-0.752963	0.000236514	0.00603392	14	Acin1	ENSMUSG00000022185	56215	NP_062513.1 /// NP_075679.1	NM_019567 /// NM_023190
1423614_at	-0.663718	0.000236535	0.00603392	5	Lrrc8c	ENSMUSG00000054720	100604	NP_598658.1	NM_133897
1431760_a_at	0.671347	0.000236676	0.00603409	2	Sdccag3	ENSMUSG00000026927	68112	NP_080839.1 /// NP_084431.1	NM_026563 /// NM_030155
1433360_at	0.687521	0.000236847	0.00603488	---	1700023B13Rik	---	73279	---	---
1441139_at	-0.876163	0.000236974	0.00603488	13	B330003H21	---	328186	---	---
1456341_a_at	-0.861987	0.000237484	0.00604444	19	Klf9	ENSMUSG00000033863	16601	NP_034768.2	NM_010638
1428731_at	-0.815658	0.000237995	0.0060524	14	Usp54	ENSMUSG00000021817	78787	NP_084456.1	NM_030180
1444137_at	-0.743497	0.000238079	0.0060524	---	A430108G06Rik	---	319650	---	---
1460353_at	-0.637796	0.000238199	0.0060524	4	Tmem48	ENSMUSG00000028614	72787	NP_082631.1	NM_028355
1453113_at	0.792561	0.000239062	0.00607092	2	Wdsub1	ENSMUSG00000026988	72137	NP_082394.1	NM_028118
1417243_at	-0.650315	0.000239212	0.00607129	8	2310065K24Rik	ENSMUSG00000031774	102122	NP_082497.2	NM_028221
1416131_s_at	-0.808853	0.000239632	0.00607854	15	C920006C10Rik	ENSMUSG00000015002	76740	NP_598527.2	NM_133766
1448321_at	-0.87619	0.000239809	0.0060796	12	Smoc1	ENSMUSG00000021136	64075	NP_071711.1	NM_022316
1438891_at	-0.638739	0.000240226	0.00608677	15	Ctnnd2	---	18163	NP_032755.2	NM_008729
1430700_a_at	-0.683322	0.00024106	0.00610446	17	Pla2g7	ENSMUSG00000023913	27226	NP_038765.2	NM_013737
1456978_s_at	-0.670637	0.000241329	0.00610784	19	D19Ertd652e	---	70806	XP_001001123.1 /// XP_129357.6 /// XP_986956.1	XM_001001123 /// XM_129357 /// XM_981862
1450987_a_at	-0.693081	0.000242205	0.0061255	11	2310004I24Rik	ENSMUSG00000020910	66358	NP_079786.1	NM_025510
1433847_at	-0.674502	0.000242322	0.0061255	6	D330017J20Rik	ENSMUSG00000039629	320609	NP_001032829.1 /// NP_796178.2	NM_001037740 /// NM_177204
1424502_at	-0.643611	0.00024258	0.0061255	14	Oit1	ENSMUSG00000021749	18300	NP_666162.1	NM_146050
1431243_at	0.648004	0.000242596	0.0061255	---	1700120J03Rik	---	74313	---	---
1435857_s_at	0.689149	0.000242778	0.0061255	7	Aplp1	ENSMUSG00000006651	11803	NP_031493.2	NM_007467
1423813_at	-0.64534	0.000242926	0.0061255	7	Kif22	ENSMUSG00000030677	110033	NP_663563.1	NM_145588
1445424_at	0.880389	0.000243059	0.0061255	---	---	---	---	---	---
1433942_at	-0.638605	0.000243113	0.0061255	9	Myo6	ENSMUSG00000033577	17920	NP_001034635.1	NM_001039546
1434689_at	0.703062	0.000243552	0.00613034	6	Zfp637	ENSMUSG00000059689	232337	NP_808352.1	NM_177684
1438975_x_at	-0.917882	0.000243603	0.00613034	17	Zdhhc14	ENSMUSG00000034265	224454	NP_666185.3	NM_146073
1438179_s_at	-0.736714	0.000243835	0.00613034	18	Statip1	ENSMUSG00000024271	58523	NP_067423.1	NM_021448
1418020_s_at	-0.737983	0.000243849	0.00613034	11	Cpd	---	12874	NP_031780.1	NM_007754
1427701_a_at	0.764527	0.000244697	0.00614759	12	Six4	ENSMUSG00000034460	20474	NP_035512.1	NM_011382
1424801_at	0.718384	0.000244808	0.00614759	1	Enah	---	13800	NP_034265.1	NM_010135
1434845_at	-0.745735	0.000245062	0.00615055	---	AI195381	---	102009	---	---
1454009_at	-0.852436	0.00024571	0.0061634	7	1700008O03Rik	ENSMUSG00000008028	69349	XP_001002000.1 /// XP_133454.3 /// XP_922232.2	XM_001002000 /// XM_133454 /// XM_917139
1429357_at	-0.714808	0.000245892	0.00616452	1	4921533L14Rik	ENSMUSG00000026153	68187	NP_080880.3	NM_026604
1449177_at	-0.647314	0.000246177	0.00616824	3	Ccna1	ENSMUSG00000027793	12427	NP_031654.1	NM_007628
1423326_at	-0.631936	0.000246422	0.00617095	19	Entpd1	ENSMUSG00000048120	12495	NP_033978.1	NM_009848
1439638_at	-0.798864	0.000246737	0.0061754	13	Erbb2ip	---	59079	NP_001005868.1 /// NP_067538.2	NM_001005868 /// NM_021563
1428893_at	1.09594	0.000247292	0.0061796	11	Osbpl7	---	71240	XP_193637.6 /// XP_900235.1 /// XP_908113.1 /// XP_908114.1 /// XP_985609.1 /// XP_985638.1 /// XP_985669.1 /// XP_985740.1 /// XP_985783.1 /// XP_985818.1 /// XP_998740.1 /// XP_998822.1 /// XP_998870.1	XM_193637 /// XM_895142 /// XM_903020 /// XM_903021 /// XM_980515 /// XM_980544 /// XM_980575 /// XM_980646 /// XM_980689 /// XM_980724 /// XM_993646 /// XM_993728 /// XM_993776
1428925_at	-0.726708	0.000247296	0.0061796	15	Senp1	---	223870	NP_659100.1	NM_144851
1446747_at	-0.668728	0.00024734	0.0061796	15	C230086A09Rik	ENSMUSG00000072663	320277	XP_484441.3 /// XP_911111.1 /// XP_980887.1 /// XP_980921.1	XM_484441 /// XM_906018 /// XM_975793 /// XM_975827
1417247_at	-0.643796	0.000247578	0.0061796	1	AI597479	ENSMUSG00000010290	98404	NP_598579.1	NM_133818
1419403_at	-0.865939	0.000247589	0.0061796	9	BC017612	ENSMUSG00000058173	170748	NP_573477.1	NM_133214
1444138_at	-0.695444	0.000247789	0.00618116	7	Cyp2r1	ENSMUSG00000030670	244209	NP_796356.2	NM_177382
1451897_a_at	0.687812	0.000248189	0.00618591	11	Nbr1	ENSMUSG00000017119	17966	NP_032702.1	NM_008676
1457617_at	-0.639518	0.00024829	0.00618591	---	---	---	---	---	---
1433858_at	-1.06939	0.000248436	0.00618591	7	Lrrc28	ENSMUSG00000030556	67867	NP_780333.2	NM_175124
1420507_a_at	-0.644341	0.000248528	0.00618591	13	3110031B13Rik	---	67288	NP_080351.2	NM_026075
1452314_at	-0.827035	0.000248683	0.00618634	19	Kif11	ENSMUSG00000012443	16551	NP_034745.1	NM_010615
1454085_at	-0.705862	0.000248883	0.0061872	---	4933409D19Rik	---	71084	---	---
1439422_a_at	-0.943228	0.000249078	0.0061872	4	C1qdc2	ENSMUSG00000023571	67389	NP_080401.1	NM_026125
1419435_at	-0.769066	0.000249227	0.0061872	1	Aox1	ENSMUSG00000063558	11761	NP_033806.2	NM_009676
1429600_at	-0.82554	0.000249266	0.0061872	5	C630010D07Rik /// LOC665563 /// LOC674367	ENSMUSG00000029376	503860 /// 665563 /// 674367	XP_979214.1 /// XP_979251.1 /// XP_983361.1 /// XP_983399.1 /// XP_984046.1 /// XP_984075.1	XM_974120 /// XM_974157 /// XM_978267 /// XM_978305 /// XM_978952 /// XM_978981
1436980_x_at	-0.835247	0.000249578	0.00619154	10	Cnot2	ENSMUSG00000020166	72068	NP_001032935.1 /// NP_001032936.1 /// NP_001032937.1 /// NP_082358.1	NM_001037846 /// NM_001037847 /// NM_001037848 /// NM_028082
1448983_at	0.698718	0.000249951	0.00619392	11	Cdrt4	ENSMUSG00000042200	66338	NP_079772.1	NM_025496
1452064_at	-0.852284	0.000249977	0.00619392	10	Crsp3	ENSMUSG00000019984	70208	NP_081623.2	NM_027347
1429074_at	-0.654237	0.000250239	0.00619392	7	1700026D08Rik	ENSMUSG00000011154	75556	NP_083611.1	NM_029335
1426736_at	-0.687384	0.000250253	0.00619392	16	Gspt1	ENSMUSG00000062203	14852	NP_666178.1	NM_146066
1435446_a_at	0.700739	0.000250548	0.00619392	10	Chpt1	ENSMUSG00000060002	212862	NP_659056.2	NM_144807
1456359_at	-1.00894	0.000250575	0.00619392	13	Ppwd1	ENSMUSG00000021713	238831	NP_766395.1	NM_172807
1450565_at	0.721358	0.000250635	0.00619392	13	Il9	ENSMUSG00000021538	16198	NP_032399.1	NM_008373
1438587_at	0.674207	0.000251181	0.006204	1	4933417M04Rik	ENSMUSG00000073479	619288	XP_891798.1 /// XP_915169.1 /// XP_986363.1	XM_886705 /// XM_910076 /// XM_981269
1428104_at	-0.674708	0.000252143	0.00622437	2	Tpx2	ENSMUSG00000027469	72119	NP_082385.3	NM_028109
1455643_s_at	0.782375	0.000252297	0.00622474	11	Tsr1	ENSMUSG00000038335	104662	NP_796299.1	NM_177325
1426874_at	-0.642004	0.000252601	0.00622885	8	Edc4	ENSMUSG00000036270	234699	NP_853625.1	NM_181594
1437680_x_at	0.827453	0.000253307	0.00624015	1	Glrx2	---	69367	NP_001033681.1 /// NP_001033682.1 /// NP_001033683.1 /// NP_075994.2	NM_001038592 /// NM_001038593 /// NM_001038594 /// NM_023505
1430349_at	-0.634118	0.000253438	0.00624015	13	Zdhhc11	---	71164	NP_081980.1	NM_027704
1439463_x_at	0.78063	0.000253513	0.00624015	5	Hmgb1 /// LOC434174 /// LOC545555 /// LOC623634 /// LOC637733 /// LOC640060 /// LOC666836 /// LOC669546 /// LOC669692 /// LOC671507 /// LOC677578	ENSMUSG00000066275 /// ENSMUSG00000066530 /// ENSMUSG00000067666 /// ENSMUSG00000066681 /// ENSMUSG00000073084 /// ENSMUSG00000057024 /// ENSMUSG00000064003 /// ENSMUSG00000066551	15289 /// 434174 /// 545555 /// 623634 /// 637733 /// 640060 /// 666836 /// 669546 /// 669692 /// 671507 /// 677578	NP_034569.1 /// XP_001001990.1 /// XP_001005031.1 /// XP_485920.1 /// XP_619939.3 /// XP_918585.1 /// XP_921752.1 /// XP_926575.1 /// XP_981644.1 /// XP_984447.1 /// XP_991474.1 /// XP_992577.1	NM_010439 /// XM_001001990 /// XM_001005031 /// XM_485920 /// XM_619939 /// XM_913492 /// XM_916659 /// XM_921482 /// XM_976550 /// XM_979353 /// XM_986380 /// XM_987483 /// XR_002569 /// XR_003222 /// XR_003871
1449265_at	0.635699	0.00025365	0.00624015	9	Casp1	ENSMUSG00000025888	12362	NP_033937.2	NM_009807
1458499_at	-0.660911	0.000253798	0.00624015	17	Pde10a	ENSMUSG00000023868	23984	NP_035996.2	NM_011866
1455095_at	-0.868151	0.00025389	0.00624015	---	Hist2h2be	ENSMUSG00000068854	319190	NP_835586.2	NM_178214
1429552_at	-0.680192	0.000254471	0.00625102	11	Wdr16	ENSMUSG00000020904	71860	NP_082239.1	NM_027963
1427190_at	0.711669	0.000255087	0.00626276	14	2900057D21Rik	ENSMUSG00000040760	72993	NP_660256.1	NM_145221
1452198_at	-0.655257	0.000255384	0.00626663	5	Fbxl10	ENSMUSG00000029475	30841	NP_001003953.1 /// NP_001005866.1 /// NP_038938.1	NM_001003953 /// NM_001005866 /// NM_013910
1450873_at	-0.745455	0.000256295	0.00628423	---	Gtpbp4	ENSMUSG00000021149	69237	NP_081276.2	NM_027000
1455928_x_at	-0.671204	0.00025638	0.00628423	16	Lztr1	ENSMUSG00000022761	66863	NP_080084.2	NM_025808
1417055_at	-0.66777	0.000256979	0.0062955	12	0610009D07Rik	ENSMUSG00000037361	66055	NP_079599.1	NM_025323
1420424_at	0.702935	0.000257151	0.00629628	X	1700054O13Rik	ENSMUSG00000040456	67334	NP_080372.1	NM_026096
1430314_at	0.779078	0.000257372	0.00629747	12	4933437F05Rik	ENSMUSG00000072919	71275	XP_127023.1 /// XP_912253.1 /// XP_999836.1	XM_127023 /// XM_907160 /// XM_994742
1420560_at	0.749125	0.000257478	0.00629747	11	Chrne	ENSMUSG00000014609	11448	NP_033733.1	NM_009603
1434139_at	-0.721348	0.000257873	0.00630035	6	Parp11	ENSMUSG00000037997	101187	NP_852067.1	NM_181402
1435912_at	-0.692438	0.000257973	0.00630035	16	Ubxd7	ENSMUSG00000053774	224111	XP_619387.2 /// XP_919797.2 /// XP_997223.1	XM_619387 /// XM_914704 /// XM_992129
1445622_at	0.629898	0.000258015	0.00630035	---	---	---	---	---	---
1419133_at	0.69658	0.000258239	0.0063022	11	Evpl	---	14027	NP_079552.3	NM_025276
1433619_at	-0.653704	0.00025837	0.0063022	6	AI894139	ENSMUSG00000045466	101197	NP_849229.1	NM_178898
1434336_s_at	-0.652651	0.000258542	0.00630298	12	Rcor1	ENSMUSG00000037896	217864	NP_932140.1	NM_198023
1453072_at	-0.772594	0.000258787	0.00630554	3	Gpr160	ENSMUSG00000037661	71862	XP_130823.3 /// XP_901683.1 /// XP_926097.1 /// XP_926105.1 /// XP_982641.1 /// XP_983908.1 /// XP_983949.1 /// XP_983996.1 /// XP_985174.1	XM_130823 /// XM_896590 /// XM_921004 /// XM_921012 /// XM_977547 /// XM_978814 /// XM_978855 /// XM_978902 /// XM_980080
1438193_at	-0.883105	0.000259227	0.0063104	12D2|12	Nrxn3	---	18191	NP_766132.1	NM_172544
1430773_a_at	-0.672276	0.000259266	0.0063104	17	Tcte2	ENSMUSG00000038347	21646	NP_071706.1	NM_022311
1455151_at	-0.980237	0.000259425	0.00631085	5	Akap9	ENSMUSG00000040407	100986	NP_919444.1	NM_194462
1452492_a_at	0.695966	0.000259602	0.00631177	9	Slc37a2	ENSMUSG00000032122	56857	NP_064654.2	NM_020258
1436715_s_at	-0.977264	0.000260214	0.00632322	7	Cdipt	---	52858	NP_080914.1 /// NP_620093.1	NM_026638 /// NM_138754
1433966_x_at	0.674555	0.000260908	0.00633637	6	Asns	ENSMUSG00000029752	27053	NP_036185.1	NM_012055
1419292_at	0.664762	0.000261036	0.00633637	5	Htra3	ENSMUSG00000029096	78558	NP_001036080.1 /// NP_084403.2	NM_001042615 /// NM_030127
1423668_at	-0.831694	0.000261272	0.0063387	17	Zdhhc14	ENSMUSG00000034265	224454	NP_666185.3	NM_146073
1449831_at	0.775546	0.000261711	0.00634594	4	Tctex1d1	---	67344	NP_080376.1	NM_026100
1432466_a_at	0.63429	0.00026192	0.00634759	7	Apoe	ENSMUSG00000002985	11816	NP_033826.1	NM_009696
1454851_at	-0.668046	0.000262671	0.00636221	6	Nr2c2	---	22026	NP_035760.1	NM_011630
1454688_x_at	-0.803765	0.000262922	0.00636221	12	Tmed10 /// LOC634748	ENSMUSG00000021248	634748 /// 68581	NP_081051.1 /// XP_916166.1	NM_026775 /// XM_911073
1430105_at	0.682413	0.000263252	0.00636221	---	1700042O10Rik	---	73321	---	---
1425029_a_at	-0.64118	0.000263457	0.00636221	12	Mboat2	ENSMUSG00000020646	67216	NP_080313.2	NM_026037
1446299_at	-0.727291	0.000263462	0.00636221	6	6720456B07Rik	---	101314	NP_598698.1	NM_133937
1460343_at	0.67925	0.00026354	0.00636221	19	Neurl	ENSMUSG00000006435	18011	NP_067335.3	NM_021360
1451619_at	-1.03153	0.000263642	0.00636221	3	Golph3l	ENSMUSG00000046519	229593	NP_666245.1	NM_146133
1434700_at	-0.841079	0.000263652	0.00636221	12	6030408C04Rik	ENSMUSG00000035293	217558	NP_001015099.1	NM_001015099
1421845_at	0.68224	0.000264208	0.00637223	15	Golph3	ENSMUSG00000022200	66629	NP_079949.1	NM_025673
1439213_at	0.701072	0.000264371	0.00637242	17	4921524J06Rik	---	77057	---	---
1423581_at	0.824477	0.000264499	0.00637242	2	Nmt2	ENSMUSG00000026643	18108	NP_032734.1	NM_008708
1429651_at	-0.815198	0.000264893	0.00637851	2	Phactr3	---	74189	NP_001007155.1 /// NP_083082.1	NM_001007154 /// NM_028806
1434580_at	-1.13008	0.000265086	0.00637974	17	Enpp4	ENSMUSG00000023961	224794	NP_950181.2	NM_199016
1419713_at	0.768226	0.000265483	0.00638589	10	Atp8b3	ENSMUSG00000003341	67331	NP_080370.2	NM_026094
1438169_a_at	-0.943744	0.000265802	0.00639015	6	Frmd4b	---	232288	NP_660130.1	NM_145148
1439621_at	-0.624697	0.000266273	0.00639787	---	---	---	---	---	---
1457652_x_at	0.877503	0.000266406	0.00639787	2	Ptgs1	---	19224	NP_032995.1	NM_008969
1431976_at	-0.857254	0.000267083	0.00641071	13	4930526F13Rik	---	75193	---	---
1419681_a_at	-0.675313	0.000267248	0.00641126	6	Prok2	ENSMUSG00000030069	50501	NP_001032628.1 /// NP_056583.1	NM_001037539 /// NM_015768
1423838_s_at	-0.672165	0.000267769	0.00641825	8	2400003C14Rik	ENSMUSG00000031729	71955	NP_082294.1	NM_028018
1423946_at	0.702391	0.00026806	0.00641825	14	Pdlim2	ENSMUSG00000022090	213019	NP_666090.1	NM_145978
1456573_x_at	-0.933755	0.000268064	0.00641825	13	Nnt	ENSMUSG00000025453	18115	NP_032736.2	NM_008710
1421011_at	0.627239	0.000268109	0.00641825	5	Dhrs8	ENSMUSG00000029311	114664	NP_444492.1	NM_053262
1451210_at	0.710505	0.000268346	0.00642052	10	Ppap2c	ENSMUSG00000052151	50784	NP_056632.2	NM_015817
1434339_at	0.945401	0.000269737	0.00645037	3	Fnbp1l	ENSMUSG00000039735	214459	NP_694758.1	NM_153118
1437484_at	-0.966186	0.000270231	0.00645876	4	Zbtb5	ENSMUSG00000049657	230119	NP_775575.2	NM_173399
1427261_at	0.630771	0.000270595	0.00645994	11	Wwc1	ENSMUSG00000018849	211652	NP_740749.1	NM_170779
1455191_x_at	-0.650154	0.000270613	0.00645994	3	Pip5k1b	---	18720	NP_032873.2	NM_008847
1452840_at	0.722931	0.00027071	0.00645994	10	1500009L16Rik	---	69784	XP_904500.1 /// XP_927381.1	XM_899407 /// XM_922288
1439018_at	0.688769	0.000270862	0.00646014	3	6330505N24Rik	ENSMUSG00000041842	229474	NP_001028473.1	NM_001033301
1435608_at	-1.00681	0.000271625	0.00647454	11	Znrf3 /// LOC631806	---	407821 /// 631806	XP_898269.1 /// XP_914789.1 /// XP_993639.1	XM_893176 /// XM_909696 /// XM_988545
1435510_at	-0.748261	0.000271753	0.00647454	10	Ppm1h	ENSMUSG00000034613	319468	NP_795893.1	NM_176919
1457401_at	-0.639852	0.000272176	0.0064812	11	Dnahc9	ENSMUSG00000056752	237806	XP_110968.6 /// XP_618886.1 /// XP_906693.1 /// XP_906696.1 /// XP_922133.1 /// XP_929724.1 /// XP_996501.1	XM_110968 /// XM_618886 /// XM_901600 /// XM_901603 /// XM_917040 /// XM_924631 /// XM_991407
1428570_at	-0.926733	0.000272585	0.00648151	4	Ccnc	---	51813	NP_058026.1	NM_016746
1434087_at	-0.640055	0.000272597	0.00648151	4	Mthfr	ENSMUSG00000029009	17769	NP_034970.2	NM_010840
1416678_at	-0.697473	0.00027262	0.00648151	11	Cops3	ENSMUSG00000019373	26572	NP_036121.1	NM_011991
1448903_at	-0.73149	0.000273137	0.00648946	3	39340	---	93684	NP_444332.1	NM_053102
1433893_s_at	-0.647503	0.000273427	0.00648946	11	Spag5	ENSMUSG00000002055	54141	NP_059103.1	NM_017407
1434954_at	-0.890856	0.000273578	0.00648946	---	---	ENSMUSG00000021112	---	---	---
1434360_s_at	-0.875336	0.000273665	0.00648946	14	Ptprg /// LOC632664	---	19270 /// 632664	NP_033007.1 /// XP_911950.1	NM_008981 /// XM_906857
1453165_at	-0.678149	0.000273704	0.00648946	17	Mettl4	ENSMUSG00000055660	76781	NP_795891.2	NM_176917
1457000_at	-0.683154	0.00027384	0.00648946	6	BC060267	ENSMUSG00000030321	212516	NP_941005.1	NM_198603
1422809_at	-0.695593	0.000273961	0.00648946	15	Rims2	ENSMUSG00000037386	116838	NP_444501.1	NM_053271
1418727_at	-0.841596	0.000274375	0.0064909	15	Nup155	ENSMUSG00000022142	170762	NP_573490.2	NM_133227
1435532_at	-0.622693	0.000274431	0.0064909	6	4933426K21Rik	ENSMUSG00000040649	108653	XP_001002951.1 /// XP_132812.4 /// XP_986837.1 /// XP_986871.1 /// XP_986906.1	XM_001002951 /// XM_132812 /// XM_981743 /// XM_981777 /// XM_981812
1420833_at	-0.911021	0.000274454	0.0064909	11	Vamp2	ENSMUSG00000020894	22318	NP_033523.1	NM_009497
1416394_at	0.634932	0.000274696	0.00649205	4	Bag1	ENSMUSG00000028416	12017	NP_033866.3	NM_009736
1425660_at	0.709181	0.000274791	0.00649205	2	Btbd3	ENSMUSG00000062098	228662	NP_001020602.1 /// NP_663509.2	NM_001025431 /// NM_145534
1432566_at	0.750672	0.000275048	0.00649473	X	1700129I15Rik	ENSMUSG00000060726	78478	NP_084382.1	NM_030106
1454567_at	-0.626241	0.000275218	0.00649535	---	4933404K13Rik	---	71018	---	---
1436563_at	0.974298	0.00027546	0.00649765	5	4932441J04Rik	---	319216	---	---
1420672_at	0.950359	0.000275646	0.00649864	16	Kcne1	ENSMUSG00000039639	16509	NP_032450.1	NM_008424
1448620_at	-0.702575	0.000276843	0.00651382	1	Fcgr3	ENSMUSG00000059498	14131	NP_034318.1	NM_010188
1442514_a_at	0.672575	0.000276916	0.00651382	2	Ell3	ENSMUSG00000027246	269344	NP_666085.2	NM_145973
1437988_x_at	0.636529	0.000276924	0.00651382	X	1700003E24Rik	ENSMUSG00000067647 /// ENSMUSG00000067646	69357	NP_899103.1	NM_183280
1430019_a_at	-0.644878	0.000277029	0.00651382	15	Hnrpa1 /// LOC225307 /// LOC434858 /// LOC654467 /// LOC665646	ENSMUSG00000046636 /// ENSMUSG00000058922 /// ENSMUSG00000046434	15382 /// 225307 /// 434858 /// 654467 /// 665646	NP_001034218.1 /// NP_034577.1 /// XP_988922.1 /// XP_988966.1 /// XP_989006.1	NM_001039129 /// NM_010447 /// NR_002883 /// NR_002884 /// NR_002885 /// XM_983828 /// XM_983872 /// XM_983912
1441677_at	-0.676716	0.000277121	0.00651382	3	Smc4l1	---	70099	NP_598547.1	NM_133786
1427699_a_at	0.7364	0.000277156	0.00651382	5	Ptpn11	ENSMUSG00000043733	19247	NP_035332.1	NM_011202
1441269_at	0.842246	0.000277596	0.00651875	8	Hydin	---	244653	NP_766504.3	NM_172916
1424753_at	0.645345	0.000277799	0.00651875	12	Nudt14	ENSMUSG00000002804	66174	NP_079675.1	NM_025399
1452841_at	-0.820925	0.0002778	0.00651875	7	Pgm2l1	ENSMUSG00000030729	70974	NP_081905.1	NM_027629
1439495_at	-0.730588	0.000278533	0.00652907	5	4933407H18Rik	---	71101	XP_132005.2 /// XP_903030.1 /// XP_916712.1 /// XP_927190.1 /// XP_997946.1 /// XP_997974.1	XM_132005 /// XM_897937 /// XM_911619 /// XM_922097 /// XM_992852 /// XM_992880
1429155_at	-0.718516	0.000278563	0.00652907	8	4933411K20Rik	ENSMUSG00000031631	66756	NP_080023.1	NM_025747
1436499_at	-0.756028	0.000278674	0.00652907	19	Tmem23	ENSMUSG00000040451	208449	NP_659041.3	NM_144792
1423611_at	-0.844267	0.000279129	0.00653635	4	Akp2	ENSMUSG00000028766	11647	NP_031457.1	NM_007431
1416918_at	0.709478	0.000279409	0.00653952	X	Dlgh3	ENSMUSG00000000881	53310	NP_058027.1	NM_016747
1431900_a_at	-0.668196	0.000280172	0.00655397	7	Foxa3	ENSMUSG00000040891	15377	NP_032286.1	NM_008260
1420766_at	0.818667	0.000280375	0.00655531	11	Socs7	ENSMUSG00000038485	192157	NP_619598.1	NM_138657
1433180_at	-0.8277	0.000281076	0.00656659	4	Morn1	---	76866	XP_131829.2 /// XP_907587.1 /// XP_907588.1 /// XP_907590.1 /// XP_915566.1 /// XP_926731.2 /// XP_926737.1 /// XP_926742.1 /// XP_926754.1 /// XP_926758.1 /// XP_997973.1 /// XP_998029.1 /// XP_998054.1 /// XP_998098.1 /// XP_998121.1 /// XP_998164.1	XM_131829 /// XM_902494 /// XM_902495 /// XM_902497 /// XM_910473 /// XM_921638 /// XM_921644 /// XM_921649 /// XM_921661 /// XM_921665 /// XM_992879 /// XM_992935 /// XM_992960 /// XM_993004 /// XM_993027 /// XM_993070
1451236_at	-0.907223	0.000281253	0.00656659	6	Rerg	ENSMUSG00000030222	232441	NP_871788.1	NM_181988
1437614_x_at	-0.999793	0.000281294	0.00656659	17	Zdhhc14	ENSMUSG00000034265	224454	NP_666185.3	NM_146073
1450910_at	-0.772622	0.000281648	0.00657144	13	Cap2	ENSMUSG00000021373	67252	NP_080332.1	NM_026056
1453934_at	-0.658188	0.000281843	0.0065726	---	4930535C22Rik	---	75151	---	---
1435546_a_at	-0.749056	0.000282148	0.00657631	16	1810013L24Rik	---	69053	XP_912757.2 /// XP_983273.1 /// XP_983312.1 /// XP_988629.1 /// XP_988664.1	XM_907664 /// XM_978179 /// XM_978218 /// XM_983535 /// XM_983570
1422665_a_at	-0.773656	0.000282654	0.00658469	10	Pcmt1	---	18537	NP_032812.1	NM_008786
1451747_a_at	-0.719021	0.000283136	0.00658971	18	Atg12	ENSMUSG00000032905	67526	NP_080493.1	NM_026217
1431574_at	0.618877	0.000283161	0.00658971	---	4930465M20Rik	---	74968	---	---
1428417_at	-0.640351	0.000283736	0.00659968	3	3110050N22Rik	ENSMUSG00000043542	67306	NP_775273.1	NM_173181
1455897_x_at	-0.69156	0.000284636	0.00661527	16	Hmgn1	ENSMUSG00000040681	15312	NP_032277.3	NM_008251
1438420_at	-0.660081	0.0002847	0.00661527	2	Rbm39	---	170791	NP_573505.1	NM_133242
1425554_a_at	0.739865	0.000285198	0.00662051	8	Cdc16	ENSMUSG00000038416	69957	NP_081552.2	NM_027276
1424141_at	-0.659115	0.000285482	0.00662051	12	Hectd1	---	207304	XP_920260.2 /// XP_979999.1 /// XP_986810.1	XM_915167 /// XM_974905 /// XM_981716
1453633_a_at	0.79065	0.000285677	0.00662051	10	Rnf41	ENSMUSG00000025373	67588	NP_080535.2	NM_026259
1435737_a_at	0.709615	0.000285973	0.00662051	16	Nde1	ENSMUSG00000022678	67203	NP_075806.1	NM_023317
1430639_at	1.08749	0.000286152	0.00662051	X	4930524L23Rik	---	78185	---	---
1438612_a_at	1.0488	0.000286154	0.00662051	17	Clps	ENSMUSG00000024225	109791	NP_079745.1	NM_025469
1453769_at	-0.658745	0.000286193	0.00662051	2	Ckap2l	ENSMUSG00000048327	70466	NP_853620.1	NM_181589
1431002_x_at	-0.626727	0.000286228	0.00662051	2	Fahd2a	ENSMUSG00000027371	68126	NP_083905.1	NM_029629
1426449_a_at	0.65119	0.000286358	0.00662051	X	Pja1	---	18744	NP_032879.2	NM_008853
1437146_x_at	-0.826051	0.000286417	0.00662051	16	Coro7	---	78885	NP_084481.2	NM_030205
1423092_at	-0.622673	0.000286644	0.00662051	19	Incenp	ENSMUSG00000024660	16319	NP_057901.1	NM_016692
1433815_at	-0.63194	0.000286687	0.00662051	5	Jakmip1	ENSMUSG00000063646	76071	NP_848481.1	NM_178394
1429660_s_at	-0.751507	0.000286897	0.00662198	4	Smc2	ENSMUSG00000028312	14211	NP_032043.3	NM_008017
1434402_at	-0.907417	0.000287372	0.00662954	14	Samd8	ENSMUSG00000021770	67630	NP_080559.1	NM_026283
1432541_at	0.750228	0.00028826	0.00664663	---	4930408O17Rik	ENSMUSG00000021101	73928	---	---
1457258_at	0.674845	0.000288594	0.00665093	---	---	---	---	---	---
1419049_at	-0.627996	0.000289273	0.00666168	12	Pcnx	ENSMUSG00000021140	54604	NP_061284.2	NM_018814
1427653_at	0.672684	0.000289356	0.00666168	14	Tcra /// A430107P09Rik /// Gm1220 /// LOC620297 /// LOC634046 /// Trav6d-6	ENSMUSG00000072558 /// ENSMUSG00000072554 /// ENSMUSG00000063944 /// ENSMUSG00000072514 /// ENSMUSG00000041018	21473 /// 320898 /// 547102 /// 620297 /// 634046 /// 654837	NP_796262.2 /// XP_001006469.1 /// XP_913747.1	NM_177288 /// XM_001006469 /// XM_908654
1416356_at	-0.711887	0.000290236	0.00667786	14	Gmpr2	ENSMUSG00000002326	105446	NP_598836.1 /// NP_818773.1	NM_134075 /// NM_177992
1417675_a_at	-0.65782	0.000290354	0.00667786	4	Mdn1	---	100019	XP_131338.5 /// XP_913806.1 /// XP_926074.1 /// XP_926087.1 /// XP_926106.1 /// XP_926112.1 /// XP_980305.1 /// XP_980335.1 /// XP_980404.1 /// XP_980437.1 /// XP_980469.1 /// XP_980510.1 /// XP_988053.1	XM_131338 /// XM_908713 /// XM_920981 /// XM_920994 /// XM_921013 /// XM_921019 /// XM_975211 /// XM_975241 /// XM_975310 /// XM_975343 /// XM_975375 /// XM_975416 /// XM_982959
1421070_at	-0.681014	0.000290723	0.00668243	3	D3Ertd300e	ENSMUSG00000027751	56790	NP_064379.1	NM_019995
1434655_at	-0.615621	0.00029085	0.00668243	5	Foxk1	ENSMUSG00000056493	17425	NP_951031.2	NM_199068
1421176_at	0.694307	0.000292768	0.00672178	2	Rasgrp1	ENSMUSG00000027347	19419	NP_035376.1	NM_011246
1450907_at	0.626447	0.000292861	0.00672178	7	Spcs2	ENSMUSG00000035227	66624	NP_079944.1	NM_025668
1426827_at	-0.694527	0.000293166	0.00672538	5	A730098D12Rik	ENSMUSG00000035851	231386	---	---
1437035_x_at	-0.650709	0.000293698	0.0067335	18	Rnf14	ENSMUSG00000060450	56736	NP_064396.1	NM_020012
1451899_a_at	-0.615454	0.000293949	0.0067335	5	Gtf2ird1	ENSMUSG00000023079	57080	NP_065064.1	NM_020331
1450967_at	0.788159	0.000293973	0.0067335	4	Ptplad2	ENSMUSG00000028497	66775	NP_080036.1	NM_025760
1436827_at	-0.745434	0.000294118	0.0067335	18	Gm944	ENSMUSG00000042680	381126	NP_001028617.1	NM_001033445
1422431_at	0.686828	0.00029541	0.00675966	X	Magee1	ENSMUSG00000031227	107528	NP_444431.3	NM_053201
1418409_at	-0.635854	0.000295843	0.00676612	15	Jrk	ENSMUSG00000046380	16469	NP_032441.3	NM_008415
1424359_at	0.668425	0.000296459	0.00677365	15	Oplah	ENSMUSG00000022562	75475	NP_694762.1	NM_153122
1429157_at	0.993739	0.000296472	0.00677365	---	4930507C10Rik	ENSMUSG00000053461	78772	NP_084451.1	NM_030175
1430254_at	0.864548	0.000297125	0.00678512	13	4921517D22Rik	ENSMUSG00000049902	70900	NP_899113.1	NM_183290
1458447_at	-0.632414	0.00029805	0.00680032	1	Cenpf	ENSMUSG00000026605	108000	XP_001001047.1 /// XP_001001058.1 /// XP_129658.7 /// XP_904990.1 /// XP_921698.1 /// XP_929427.1	XM_001001047 /// XM_001001058 /// XM_129658 /// XM_899897 /// XM_916605 /// XM_924334
1442135_at	-0.696956	0.000298092	0.00680032	10	Gm237	---	211488	NP_001005419.1	NM_001005419
1430074_x_at	-0.715104	0.000298479	0.00680252	13	8430426H19Rik	---	71508	NP_849206.2	NM_178875
1419377_at	-0.637025	0.00029849	0.00680252	11	Med9	ENSMUSG00000061650	192191	NP_619616.2	NM_138675
1454644_at	-0.618836	0.000298667	0.00680313	3	6330569M22Rik	ENSMUSG00000014601	229707	NP_705791.1	NM_153563
1428127_at	-0.893046	0.000299324	0.00681464	10	4921506J03Rik	ENSMUSG00000074748	382423	NP_001028646.1	NM_001033474
1417145_at	-0.786351	0.000299722	0.00681803	5	Nfxl1	ENSMUSG00000072889	100978	XP_001052091.1 /// XP_001052092.1 /// XP_001052093.1	XM_001052091 /// XM_001052092 /// XM_001052093
1428668_at	-0.684286	0.000299775	0.00681803	1	Acbd3	ENSMUSG00000026499	170760	NP_573488.1	NM_133225
1431998_at	-0.788194	0.000300061	0.0068211	---	4930432L08Rik	---	74621	---	---
1450402_at	-0.673325	0.0003006	0.00682883	11	Pparbp	ENSMUSG00000018160	19014	NP_038662.1 /// NP_598788.1	NM_013634 /// NM_134027
1455611_at	-0.657076	0.000300704	0.00682883	9	Pias1	---	56469	NP_062637.2	NM_019663
1447707_s_at	-0.634374	0.00030088	0.00682939	7	Pde2a	ENSMUSG00000030653	207728	NP_001008548.1	NM_001008548
1432240_at	0.667941	0.000301525	0.00684058	7	4930533L02Rik	ENSMUSG00000051614	75207	---	---
1450747_at	-0.657537	0.000302299	0.00685469	9	Keap1	ENSMUSG00000003308	50868	NP_057888.1	NM_016679
1432217_a_at	-0.735264	0.000303261	0.00687277	11	Wdr16	ENSMUSG00000020904	71860	NP_082239.1	NM_027963
1454221_a_at	0.729572	0.000303401	0.00687277	4	Kif2c	ENSMUSG00000028678	73804	NP_608301.2	NM_134471
1439444_x_at	-0.807843	0.000303621	0.00687431	12	Tmed10 /// LOC634748	ENSMUSG00000021248	634748 /// 68581	NP_081051.1 /// XP_916166.1	NM_026775 /// XM_911073
1417419_at	0.614171	0.000304068	0.00688098	7	Ccnd1	ENSMUSG00000070348	12443	NP_031657.1	NM_007631
1425396_a_at	0.78382	0.000304551	0.00688845	4	Lck	ENSMUSG00000000409	16818	NP_034823.1	NM_010693
1429995_at	-0.84014	0.000304883	0.00689248	9	1700036D21Rik	ENSMUSG00000032493	73336	NP_683742.2	NM_148940
1456485_at	-0.802517	0.000305903	0.0069121	9	Npat	---	244879	XP_146900.3 /// XP_922480.1 /// XP_999149.1	XM_146900 /// XM_917387 /// XM_994055
1450333_a_at	-0.686158	0.000306336	0.00691378	6	Gata2	ENSMUSG00000015053	14461	NP_032116.3	NM_008090
1448758_at	-0.765144	0.000306365	0.00691378	14	LOC627232 /// LOC627424 /// Nrbf2	ENSMUSG00000075000	627232 /// 627424 /// 641340	NP_001031370.1 /// XP_896983.2 /// XP_897177.2	NM_001036293 /// XM_891890 /// XM_892084
1434920_a_at	0.924358	0.000306464	0.00691378	12	Evl	ENSMUSG00000021262	14026	NP_031991.2	NM_007965
[truncated: 5,299 more rows]

## Sheet: Remarks
Abbreviation	Explanation	Remark	Remark
Affy ID	Affymetrix Probe ID
LSKOvsLSWT	Hr6B knockout spermatocte vs. Wild type spermatocte	"-" indicates down regulation in knockout'	top 100 presented. Only the top 2 genes are are differentially expressed (green)
RSKOvsRSWT	Hr6B knockout spermatids vs. Wild type spermatids	"-" indicates down regulation in knockout'
P.Value	P.Value from limma
adj.P.Val	P.Value adjusted for multiple testing
Chromosome	Chromosomal location, Affymetrix NetAffx
Gene Symbol	Gene Symbol, Affymetrix NetAffx
Ensembl	Ensembl ID, Affymetrix NetAffx
Entrez Gene	Entrez Gene ID, RefSeq Protein ID
RefSeq Protein ID	Affymetrix NetAffx, RefSeq Protein ID
RefSeq Transcript ID	Affymetrix NetAffx, RefSeq Transcript ID
