# Supplementary material for: The ubiquitin-conjugating enzyme HR6B is required for maintenance of X chromosome silencing in mouse spermatocytes and spermatids
Source: BMC Genomics. 2010 Jun 10;11:367. doi: 10.1186/1471-2164-11-367 (PMC3091626; doi:10.1186/1471-2164-11-367)
Supplement: Additional file 3 — Pathways affected by Hr6b knockout in spermatids. Differentially expressed genes between Hr6b knockout and wild type spermatids were imported into Ingenuity pathway analysis software, and the significant pathways that are affected in this knockout are presented. [file 1471-2164-11-367-S3.XLS]

## Sheet: Data
ID	Molecules in Network	Top Functions
1	1600029D21RIK, ABHD5, ADIG, ANGPTL2, BRIP1, C1ORF57, C6ORF115, CCDC80, CMAS, CNTD1, DPEP1, DZIP3, EMP3, ERBB2, ESPL1, ETFB (includes EG:2109), FAM134B, FHIT, GOLPH3, MPHOSPH9, NPTN, P4HA2, PCDHGA12, PDLIM4, PQLC1, RAB31, RASA3, SPAG1, SPINK4, ST3GAL4, ST3GAL6, SUPT6H, TAX1BP3, TIMD2, WSB2	Post-Translational Modification, Cancer, Cell Cycle
2	AMHR2, CD2BP2, DNMT3L, DYRK2, DYX1C1, EIF4A2, EWSR1, GAR1, GAS7, GIGYF2, GTF2I, HNRNPUL2, MYO10, NDFIP2, NEO1, NHP2, PALLD, PRRX1, PTK2, RAD54B, RBM12, RBM14, RSL24D1, SCN2B, SCN5A, SF1, SFPQ, SNRPC, SNRPN, TIA1, TNC, TRAPPC6A, WBP11, WDR68, WWP2	Cell Morphology, Cellular Assembly and Organization, RNA Post-Transcriptional Modification
3	AK3L2 (includes EG:645619), AZIN1, BPHL, BRF1, CAPRIN1, CEBPZ, CSNK2A2, DDX42, DEDD, DPP6, GALK1, GLE1, GTF3C2, GTF3C3, GTF3C4, HNRNPA2B1, HSP90B1, MBOAT2, MFAP1, NUDT14, NUP155, NUPL2, PDRG1, PRNP, PTPLAD2, QRICH1, RNF219, SAE1, SF3B1, SNAPC3, TCOF1, TOP1, TOP2A, TTC4, WWC2	Cellular Assembly and Organization, DNA Replication, Recombination, and Repair, Embryonic Development
4	ATG3, ATG12, ATXN2, BCL2L14, C1ORF77, CAMK2N1, CASD1, CCDC6, CHN2, DCP1A, DDX6, DHX36, EDC4, EIF2C1, EPB41L5, ERK, GFRA2, GPR4, HMMR, IL17RD, IPO9, NTN4, OTUD4, OVGP1, PANK2, PTPRR, RASD1, SPRED2, SPZ1, TACC1, TDRD7, TFF2, TMED10, TMEM33, TNRC6B	Cancer, Cell Cycle, Gastrointestinal Disease
5	ANKRD24, ANLN, ATAD2, BTBD10, C15ORF23, C17ORF59, C19ORF70, CDCA3, CDKN1A, Cyclin D1/cdk4, DLG5, DTL, EID2, FANCI, JMY, KIF20A, KIF2C, KLF7, LUM, NPAT, PARP2, PELO, PHGDH, RNF144B, SLC30A5, SPAG5, TRIM44, TTC5, TTLL5, VEZT, WHSC2, YTHDC1, ZBED5, ZBTB5, ZNF629	Molecular Transport, Cell Cycle, Cellular Movement
6	AMD1, C10ORF18, C9ORF25, CCND1, CCNDBP1, CDC6, CDC73, CDH16, CTTNBP2NL, FAM40A, FAM40B, FBXO4, FGFR1OP2, GTPBP4, HMGCS2, KIDINS220, LMNB2, MCM7, MOBKL3, ORC1L, ORC3L, ORC4L, PDCD10, RB1CC1, RP6-213H19.1, SERTAD1, STK24, TBX5, Tcf/lef, TEAD2, TEAD3, WWC1, WWTR1, YAP1, ZFHX3	Gene Expression, DNA Replication, Recombination, and Repair, Cancer
7	ANKZF1, ATF7IP2, B3GNT4, CLK1, DCK, DEXI, DOT1L, ELAC2, FOXN3, GABPA, GOLM1, HCFC1, HCFC2, Histone-lysine N-methyltransferase, LSM12, MEN1, MRC1, NPTX2, NPTXR, NRSN2, PDHX, PEM, PHOX2B, POGZ, PRPF3, PRPF4, PSIP1, RCN2, SOAT1, SP1, SUV39H2, UBL5, WHSC1L1, ZBTB10, ZFAND3	Lipid Metabolism, Small Molecule Biochemistry, Cardiovascular Disease
8	C1ORF103, CETN3, CRADD, GIPC2, IGF1R, IGSF21, IVNS1ABP, KIF23, LASP1, MAD2L1BP, MLLT3, MUC5AC, NIPBL, PLEKHA4, PRC1, PRSS23, PSMD11, RACGAP1, RIF1, RNF10, RPL10A (includes EG:19896), RPL37A (includes EG:19981), RPS24 (includes EG:20088), SELENBP1, SEMA4C, SEMA5A, SF3B5, SLC26A8, SMU1, SOX2-OCT4-NANOG, SPDEF, TRA2B, TRDMT1, TSPAN6, UBE2V2	Cellular Assembly and Organization, DNA Replication, Recombination, and Repair, Cell Cycle
9	ASH1L, BRUNOL4, C16ORF53, C21ORF33, C5ORF34, CCM2 (includes EG:83605), CENPK, CHD8, CHFR, CLDND1, DYRK3, ELP2, ELP3 (includes EG:55140), H2AFY, H3F3B, HIRIP3, Histone h3, JMJD2C, KLHDC10, MLL3, MTUS1, NCAPD2, NCAPH, NCAPH2, NFATC2IP, OSGIN1, PCBD2, RNF4, SMC2, SMC4, SMOC2, SOX6, SYNE2, WDR47, XIST	DNA Replication, Recombination, and Repair, Cell Cycle, Cellular Assembly and Organization
10	C11ORF75, C12ORF23, C6ORF72, CD164, CDCA7L, CTDSP2, ECD, HEBP2, HSD17B11, INO80C, KIAA0406, KLHL24, LIMCH1, LRRC58, MAPK1IP1L, MDN1 (includes EG:23195), MIR124, NARG1, NAT5, PGRMC2, PPP1R13L, PTP4A3, PTTG1IP, RAB3GAP1, RNF160, RNPEPL1, SLC15A4, SLC22A5, SMAP1, SUCLG2, TMEM41B, TNFRSF21, TTC7A, USP49, WDR7	Cancer, Endocrine System Development and Function, Small Molecule Biochemistry
11	ADIPOR2, APPL1, AQP9, ARMC6, C20ORF24, DCUN1D1, FAR1, GAPVD1, GLI3, HIF3A, IFT172, Insulin, IPO11, KIAA1881, KIF3B, LHX4, PDLIM5, PGK1, PLCD4, POLDIP3, Rab5, RAB21, RAB5A, RIN2, RPL12 (includes EG:269261), SDCBP, SERINC1, SLC25A12, SPTLC1, STK36, SURF4, TNPO3, TRIM17, TRIM39, UBTD1	Amino Acid Metabolism, Small Molecule Biochemistry, Molecular Transport
12	A130040M12RIK, ADA, ADARB1, ADARB2, ADD3, Adenosine deaminase, AKR7A2, ARIH1, CCNO, CNN1, D4S234E, DCBLD2, EIF4E2, EIF4G1, ELOVL2, GJC1, HMGCS1, KLHL21, MIF4GD, MKL1, MYH11, MYLK, MYOCD, NCBP2, OMD, PDGF BB, RNF6, SFRS7, SIM2, SLC6A6, SNTG1, SYT11, TOX4, UCK1, UNC5B	Skeletal and Muscular System Development and Function, Tissue Morphology, RNA Damage and Repair
13	Alpha-N-acetylneuraminate alpha-2,8-sialyltransferase, API5, ARPP-19, B3GNT2, C1QTNF3, CDS1, CEPT1, CHPT1, CXORF27, CYCS (includes EG:13063), DBNDD2, Diacylglycerol cholinephosphotransferase, DOCK9, HTT, HUNK, IGH, JAKMIP1, KCNC3, KCNIP2, MKRN2, NUPL1, ODF2L, PCTP, PIBF1, SCHIP1, SESN1, SRGAP1, SRGAP2, ST8SIA1, ST8SIA3, ST8SIA5, ZDHHC17, ZMYND8, ZNF91, ZNF706	Lipid Metabolism, Small Molecule Biochemistry, Carbohydrate Metabolism
14	4933425L06RIK, AHCYL1, APEH, CCL5, CDADC1, CDK5RAP1, COL23A1, EXOSC2, EXOSC3, EXOSC4, EXOSC6, EXOSC7, EXOSC10, HIPK3, Hydrolase, KCTD3, Lamin b, LIMD1, LSM8, MTMR3, MTMR4, MTMR6, PLEC1, PPHLN1, PTGES2, REXO2, RPP14, SERHL2, SIAH2, TALDO1, TMEM62, TSEN15, TSEN54, UPF2, XRN1	RNA Post-Transcriptional Modification, RNA Damage and Repair, Cell-To-Cell Signaling and Interaction
15	CAPZB, COL8A1, Creb, CREM, CYP19A1, DBH, DDX50, EPB49, GADD45B, GADD45G, GDF9, ILF3, ILF2 (includes EG:3608), INHA, JUN/JUNB/JUND, JUND, KCNC1, LUC7L, MNS1, MTPN, NEK9 (includes EG:91754), PAF1, PRPF8, REEP5, SF3A3, SFRS12, SMN1, SMNDC1, SNRNP200, SNRPD3, SPTY2D1, SUPT16H, THRAP3, TSR1, VIPR2	RNA Post-Transcriptional Modification, Infection Mechanism, Organ Morphology
16	ABL1, BRPF3, CADM1, CADM3, CEP152, CLU, CLUAP1, EPB41L3, FAM110A, G3BP2, Glutathione peroxidase, Glutathione transferase, GMFB, GSTA4, GSTM1, GSTM5, GSTM6, GSTM3 (includes EG:14864), GSTT3, GSTZ1 (includes EG:2954), LRP2, LRP2BP, LTC4S, MGST2, MKI67, NBEA (includes EG:26960), PLXNA4, RAB15, RAD52, RIN1, SEMA6D, TSKS, TULP4, UHMK1, VPS13A	Reproductive System Development and Function, Cellular Development, Cancer
17	AFF4, ARL8B, CAD, CCDC50, CDC37, CDYL, CRNKL1, DPPA2, EGFL7, FNIP1, GCKs, GLUD1, GTF2H4, HSP90AA1, HSPH1, Ikk (family), LOXL3, MAP3K1, MAP3K3, MAP4K3, MAP4K4, MAP4K5, MOAP1, MYO6, OTUD7B, PLOD3, RIPK1, RIPK3, RNF216, RPL14, SETD5, TNFRSF10A (includes EG:8797), TUBA1A, WDR61, ZNF655	Cell Signaling, Auditory Disease, Genetic Disorder
18	ACPL2, C1ORF96, CAP1, CFTR, CLASP1, CLCN3, EPCAM, FAM57A, G-Actin, GNPDA2, GOPC, HSPA2, LPAR2, LRRC8A, LYST, LZTFL1, MACF1, MIR1 (human), MTMR12, MUC2, PCBP4, POGK, RAB11FIP2, RABGAP1L, RBM47, RNF138, SEC61A2, SLC16A9, SLC25A30, SLC4A7, SRXN1, TAGLN2, TRIP12, VAMP5, WSB1	Cellular Assembly and Organization, Cellular Compromise, Cancer
19	A2M, AMN, ATF6, C11ORF58, CD24, COMMD5, COMMD9, COMMD10, COMMD1 (includes EG:150684), CUBN, DCBLD1, DUB, EBF2, GIF, HLA-C, HSPA5, KLHL8, LRPAP1, MAGEE1, MHC Class I (complex), PDE8A, PDIA3, POMP, PSMB4, RELB, SIL1, SLC12A3, TBCB, UBA52, USP7, USP32, USP42, USP45, USP9X, ZNF423	Genetic Disorder, Hematological Disease, Metabolic Disease
20	ARPC5L (includes EG:81873), ARRB2, AS3MT, BOLA2, C17ORF79, C4ORF17, C5ORF25, CLTB, CYTH3, DAD1, DDX27, Dolichyl-diphosphooligosaccharide-protein glycotransferase, FRMD4B, GPRC6A, KIAA1543, LRP11, MED8, MEPCE, Methyltransferase, METTL6, NKTR, PRMT5, PTBP1, RANGAP1, RPN2, SCYL2, SENP1, SENP3, SUMO1, TTLL3, TUBA8, TUBA4A, TUBB3, TUSC3, WDR26	Cancer, Reproductive System Disease, Cardiovascular Disease
21	ARPC1A, ATE1, C19ORF10, CACNA2D2, CHMP2B, CNTF, CUTA, DDT, DTYMK, EIF1AX, EIF1B, EXT1, GJA1, GLCE, Ige, IgG, IGHA1, LALBA, LMAN1, NOSIP, NUDCD2, OAT, OTUD7A, OXCT1, PARP1, PISD, RAB14, SEC11A, SPEF2, SRP9, SRP14, TMCO1, TNFSF13B, USP20, VHL	Carbohydrate Metabolism, Small Molecule Biochemistry, Cell-To-Cell Signaling and Interaction
22	APIP, BAK1, BARD1, BIK, BIRC6, BRE, C11ORF9, CASP9, EVL, FA, FAM162A, FAM175B, FANCC, FANCD2, FANCG, FRYL, HDC (includes EG:3067), KBTBD7, MDC1, MFN1, MSH3, OGG1, PEX5L, PION, RAB8B, RBM5, SFRP1, SPTAN1, SRPK2, SRRM2, TES, THOC1, TOP3A, UACA, VPS25	Cancer, Cell Death, Endocrine System Disorders
23	ACVR2A, AKT2, Alcohol group acceptor phosphotransferase, BRAF, BTRC, CDK4, CDK5, CDK7, CDK8, CK1/2, CSNK1A1, CSNK1D, DYRK1A, FBXW11, HIPK1, LIMK2, MAK, MAP2K1, MAP2K2, MAPK6, MAPK9, NEK2, PAK2, PER2, PER3, PIM1, PKN1, PLK1, PRKCH, PRKCQ, PRKX, PRPF4B, RASGRP1, TIMELESS, TTK	Amino Acid Metabolism, Post-Translational Modification, Small Molecule Biochemistry
24	ARHGAP1, ARHGAP5, ARHGAP8, ARHGAP12, ARHGAP29, ARHGDIG, BMF, CRK/CRKL, DIXDC1, DOCK1, DTX1, DTX2, EDA, ELMO1, GNA13, JMJD6, KANK1, MAPK8, PDLIM1, PITX2, PRDX5, Ras homolog, RHOG, RhoGap, RHOU, RHOV, S1PR3, SH3BP5, SP7, STK35, TAOK1, TMBIM6, TNKS, TRIO, WNT6	Cell Signaling, Cancer, Cell Morphology
25	ABCG2, ACTL6A, BRD8, C20ORF20, CEP350, Cpt, CPT1, CPT1A, CPT1B, CRAT, ELOVL6, EP400, EPC1, H2AFZ, IDH1, ING3, INO80E, KAT5, LRRC8C, LY6D, MCRS1, MORF4L1, MRFAP1L1, Nuclear factor 1, PPARG, RNF213, RORA, RUVBL1, SMARCA2, SMARCD2, SMARCD3, STAG3OS, TEX19.1, VNN1, ZFP54	Lipid Metabolism, Molecular Transport, Small Molecule Biochemistry
26	ALOX5AP, ANK2, CA2, CA14, CA5B, CAR15, Carbonic anhydrase, CCNG2, CNTN1, DUSP3, FEM1A, FEN1, Flotillin, HIST3H2A, INSR, KLF9, NRCAM, PPFIA2, PPFIBP1, PTPN2, PTPRD, PTPRG, PTPRZ1, RAD51AP1, RRM1 (includes EG:6240), SEZ6L2, SIGMAR1, SLC4A8, SNX1, SNX4, SNX15, TMEM66, Top2, UHRF1, ZMYND11	Genetic Disorder, Renal and Urological Disease, Neurological Disease
27	ARL1, Bmpr1, CABC1, CDC42BPA, CIAO1, GOLGA4, HEATR2, IFRD1, ILK, Integrin alpha V beta 3, IQGAP1, IQGAP2, KIFAP3, LASS2, MAGED1, MRPL24, MTHFD1L, MYO18A (includes EG:399687), NDN, NUBP1, PAFAH1B2, PCID2, PLEKHG2, PPP1R12C, Rac, RGL1, RGL2, RIT1, RPAP1, RPL22, SIRT7, SRPRB, STYXL1, TIMM50, WASF2	Cancer, Gastrointestinal Disease, Hepatic System Disease
28	APOM, C19ORF2, CAP2, CCNL2, CCNT1, CRKRS, DNA-directed RNA polymerase, ERCC8, GAPDH (includes EG:14433), GAPDHS, Glyceraldehyde-3-phosphate dehydrogenase (phosphorylating), HOXA11, HTATIP2, LRRC16A, MED9, MLL2, MNAT1, NFE2, PKMYT1, PNN, POLB, POLR1A, POLR2B, POLR2D, POLR2E, POLR3A, POLR3G, POLR3H, POLR3K, PRIM1, RBM16, RNA polymerase II, SPAG7, WDR36 (includes EG:134430), ZNF451	Gene Expression, Cell Signaling, Cellular Function and Maintenance
29	1700013N18RIK, ALG11, Apyrase, C20ORF4, CANT1, CDC34 (includes EG:997), CHAC1, CNOT4, EAPP, ENTPD1, FBXL3, GSDMD, HERC6, IL1RN, KCTD7, Ligase, MEX3B, OASL, PHF17, RFFL, RNF14, UBA1, UBE2, UBE2B, UBE2D2, UBE2D3, UBE2E3, UBE2G2, UBE2H (includes EG:7328), UBE2I, UBE2J1, UBE2L3, UBE2R2 (includes EG:54926), UBE3A, ZNRF2	Protein Degradation, Protein Synthesis, Post-Translational Modification
30	ASB9, C16ORF48, C19ORF57, C2ORF51, C9ORF86, C9ORF100, CCDC53, CCDC87, DAZAP2 (includes EG:9802), DMRTB1, FAM164C, HIF1AN, HYPK, KIAA1267, KLHL12, KRT15, KRT6A, LRRC41, LZTS2, Mir125b (mouse), NOC4L, PAIP2, PEF1, PRR13, PSME3, RBM9, RBPMS, RHEBL1, SERF2, STAM2, TOLLIP, TOM1, TRIP11, UBC, Vegf	Cellular Assembly and Organization, Cellular Compromise, Cellular Development
31	AGPAT9, B3GALT5, C1QBP, CDX2, CSTF2T, DIAPH1, DIAPH3, EIF4A1, EIF4E, EIF4EBP1, EMX2, GABAR-A, GABRA5, GABRB1, GABRB2, GABRR2, GPHN, HBP1, HSPA13, IGBP1, JAZF1, LARP4, LHX2, Mirn297, NUDT3, ONECUT1, p70 S6k, PAIP1, PAX6, PKNOX1, PTGES3 (includes EG:10728), SASS6, SUOX, UBQLN1, VWA5A	Developmental Disorder, Cellular Assembly and Organization, Gene Expression
32	1200016E24RIK, ACO2, Aconitase, ASAH2, C7ORF36, CCRL2, CTSF, ERAP1, F13A1, FAM105B, GNL1, GPR135, IL-1R, IL1B, IRAK, IRAK3, IRAK4, MT1E, MYLK3, NFS1, PELI2, PLA2G7, PLB1, PTGIS, PTP4A1, PTP4A2, RABGGTB, SDHA (includes EG:6389), SDHD (includes EG:6392), SEPP1, SRGN, Succinate dehydrogenase, TPD52L1, TPD52L2, TPD52L3	Lipid Metabolism, Small Molecule Biochemistry, Drug Metabolism
33	AMBP, Angiotensin II receptor type 1, AP4E1, ARCN1, Arf, ARF1, ARF2, ARF3, ARF4, ARFGEF1, ARFIP2, C14ORF119, COP I, COPB2, COPE, COPG, COPZ1, FKBP2, GBF1, IQSEC1, ITIH2, ITIH4, JUN, LRRCC1, MIA3, MTHFR, NMB, PACS2, PGLYRP2, SACM1L, SENP2, SLC19A1, SVIL, Tcf 1/3/4, TRIP4	Molecular Transport, Protein Trafficking, Cellular Assembly and Organization
34	ADD2, DNAJC5, Gat, GOLGB1, GOSR2, HABP4, KIAA1128, N-type Calcium Channel, NRXN1, Pc-Plc, PDZD2, PITPNB, Pkc(s), RAB27A, RAB27B, RNF40, RPH3A, SCFD1, SDF4, SEC22A, SLC18A3, SLC6A13, SNAP23, SNAP29, STX2, STX5, STX1A, STXBP1, STXBP5, SYPL1, SYTL2, SYTL3, TXLNB, VAMP2, YKT6	Cellular Assembly and Organization, Cellular Function and Maintenance, Molecular Transport
35	ARVCF, BICD1, BICD2, C19ORF50, C1ORF65, CHRNB3, CHRNB4, CHRNE, CHRNG, CTDP1, DST, DYNC1I1, Dynein, DYNLL2, DYNLT3, ERBB2IP (includes EG:55914), HINFP, HIST1H4E, LYPLA1, MOBKL1B, NEK8, Nicotinic acetylcholine receptor, NR2C1, NR2C2, PKC (&alpha;,&beta;,&gamma;,&delta;,&epsilon;,&iota;), RABGEF1, Ras, SHC4, SHOC2, STK38, TAS1R2, TMPO, TNK1, UTP6, ZBTB25	Cardiovascular Disease, Ophthalmic Disease, Genetic Disorder
36	Adaptor protein 1, ADNP, AFAP1, AGAP1, AMPH, AP1G1, AP1M1, AP3M1, AP3S2, ARFRP1, Beta Arrestin, CACNA1H, CACNB1, CALY, CD37, CLTA, CR2, CYTH1, GGA2, GNE, Il8r, KIAA0913, NECAP1, NECAP2, PPM2C, PRKCD, PRKCI, Ral, RALGDS, RAPGEF2, RUNDC3A, SYN2, TGOLN2 (includes EG:10618), TRIM41, ZBTB8	Cellular Assembly and Organization, Cell Cycle, Cell-mediated Immune Response
37	ACIN1, AFG3L1, AFG3L2, ATF7IP, ATP11B, ATP6AP1, ATP6V0A1, ATP6V0A2, ATP6V0B, ATP6V0D1, ATP6V0E1, ATP6V1A, ATP6V1B2, ATP6V1C1, ATP6V1D, ATPase, CLPX (includes EG:10845), DDX19B, DDX3Y (includes EG:26900), DHX15, ERCC3, H+-exporting ATPase, H+-transporting two-sector ATPase, HSPD1, IDE, KIF20B, MYH6, MYO9A, OPA1, PSMC1, RALBP1, SPAST, Tni, VCP, WRN (includes EG:7486)	Molecular Transport, Genetic Disorder, Neurological Disease
38	ALP, ALPL, ALPP, ARPM1, ATL3, BAD, BMP, BMP6, BMP2K (includes EG:55589), BNIP3L, CALCB (includes EG:797), CILP, CXORF15, DLL1, DLX5, GAD2, HES1, Igf, JAG1, KIF21A, MIB1, NEURL, Notch, PPTC7, PYY, RBM15, RGS19, RLBP1, SERPINF1, SLC32A1, SMAD5, SOST, SPEN, UBXN8, VCPIP1	Cell Morphology, Connective Tissue Development and Function, Skeletal and Muscular System Development and Function
39	1700112C13RIK, 4931440B09RIK, adenylate kinase, AK1, AK2, AK3, ARIH2, BLZF1, CHUK, DKFZP586H2123, EEF1G, ELA2, GORASP2, GPR50, LOC136242, LRRC59, Mmp, MTNR1A, NADK (includes EG:65220), NQO2, OVOL1, PHACTR3, PKM2, PLAGL1, PRSS3 (includes EG:22073), RAB10, SERPINA1, TESP2, TGFA, Timp, TIMP3, TIMP4, TMED3, Trypsin, TRYX3	Inflammatory Disease, Respiratory Disease, Genetic Disorder
40	14-3-3, 14-3-3 (&beta;,&epsilon;,&zeta;), C22ORF9, CCAR1, Cdc2, Cdc25B/C, CDC25C, CHMP4B, FAM82A2, FOXK1, GABBR1, GRAMD1A, HECTD1, KIAA1804, LARP1, MARK3, MDM4, NFIC, NGFRAP1, NOL11, PDCD6IP, PFTK1, PLK2, PPP2R2A, RALGPS2, RASGRF1, REM1, RIOK1, RPS6KB1, TKTL2, USP8, VPS11, YWHAB, YWHAE, YWHAZ	Nervous System Development and Function, Cancer, Cell Cycle
41	ACTB, ACTN4, AMOTL1, AMPK, ARPC2, ATP5A1, CIT, Creatine Kinase, DLG3, DSCAML1, DUSP1, DUSP4, ELN, FARSB, FBN1, GRIK2, GRIN2B, HSBP1, HSPG2 (includes EG:3339), JRK, L-type Calcium Channel, LOC388344, LPHN1, MAGI2, MAGOH, MAP2, MRPS31, PHACTR1, PPM1A, SDK2, SPTBN2, TRH, TUBA1B, TUBA1C, Tubulin	Genetic Disorder, Neurological Disease, Cardiovascular Disease
42	Asparaginase, ASRGL1, BMP1, CAPN3, CLK3, CNDP2, CSF2RB, DPEP3, ELA3B, ELF2, F12, FOLH1, GJB1, IMMP2L, JUP, KLK2, LAP3, LDB2, LTA4H, PAPPA, PEPD (includes EG:5184), peptidase, PP1/PP2A, PPM1J, PPP1R10, PPP2R3A (includes EG:5523), PPP2R5C, PROC (includes EG:5624), SERPINA5, SOLH, SPCS3, SPINT2, TASP1, THOP1, YLPM1	Protein Degradation, Cardiovascular Disease, Cell Death
43	AEBP2, AQR, ASXL1, ASXL2, AURKC, C9ORF9, CAMTA2, CBX3, CBX5, CDCA8, DDX24, DNA (cytosine-5-)-methyltransferase, DNMT3A, E2F6, EED, FADD (includes EG:8772), FASLG, FBXL10, FBXO15, Hdac, HOPX, INCENP, JARID2, PCGF1, PCGF6, POU5F1, PRR14, RING1, RYBP, SOX2-OCT4, SPEM1, TMEM9B, TPI1, TUBA3E, YAF2	Cellular Development, Embryonic Development, Gene Expression
44	BCAP29, BCAP31, BIRC2, CASP1, Caspase, CAST, CAT, Cytochrome c, DLAT, DSG1, DSP, EIF4G2, EVPL, GSPT1, H2-LD, Hsp27, HSPA4L, HSPB1, HSPB7, HSPBAP1, LEMD3, LMNA, MAP3K7IP1, MUL1, PDK3, PRKAA, PRKRIR, PTPLB, SATB1, SPTBN1, STK4, TARDBP, TRAM1, TUSC2, UNC84A	Cardiovascular Disease, Cell Death, Skeletal and Muscular Disorders
45	Catalase, CENPE, CENPF, CEP135, CETN2, EPGN, GRAMD3, H1F0, ICMT, Importin alpha, Importin alpha/beta, Importin beta, IPO5, KIF22, MAPK1, NFX1, NUF2, NUP50, NUP62, NUP107, NUP133, NUP153, NUP160, NUP205, NUP214, NXF1, NXF2, PTPN18, RAN, RHBDF2, RNMT, Tap, THOC4, TPR, UBASH3A	Molecular Transport, RNA Trafficking, Cellular Assembly and Organization
46	ANKRD28, Arnt-Hif1a, BTG1, BTG2, CCT3, CD248, CDC2-CDK4-BTG1-CNOT7, CNOT2, CNOT6, CNOT7, CNOT10, CNOT6L, CYLD, DDX3X, FBXO33, FLII (includes EG:2314), GLMN, HNRNPH1, HNRNPH3, IFN Beta, Ldh, LDHB, LGALS3BP, MHC CLASS I (family), OPTN, PAN3, PPP2R2B, R3HCC1, RQCD1, SAPS3, TBK1, TNPO1, TOB1, TOB2, TRIM27	Cancer, Cell-To-Cell Signaling and Interaction, Reproductive System Disease
47	ACBD3, APH1A (includes EG:226548), BAZ2B, C1ORF107, CEP76, CSRP2, CSRP2BP, Ctbp, CTBP2, GLRX2, GOLGA3, HOOK2, MAGEA11, MGEA5, NADH dehydrogenase, NADH2 dehydrogenase, NADH2 dehydrogenase (ubiquinone), NDUFA4, NDUFA13, NDUFAF1, NDUFB11, NDUFC2, NDUFS1, NDUFS8, NOL4, OTUB2, PIAS1, Proteasome, PSMF1, SNCAIP, SRR, SUFU, TMEM123, ZNF219, ZNF638	Amino Acid Metabolism, Energy Production, Post-Translational Modification
48	ACLY, BOP1, BPGM, C16ORF74, DYDC1, DYDC2, ENaC, FBXO11, GANAB, GRSF1, HSPE1, LUC7L2, MAP2K5, Na+,K+ -ATPase, NAP1L1, NASP, Ndpk, NFIA, NME1, NME5, NME7, P glycerolmutase, PDPK1, PGAM1, PTCD3, RORB, RP2, Rsk, SMS, TFE3, TKT, TTLL4, TTLL10, UNC119, VARS	Cellular Growth and Proliferation, Cellular Movement, Gene Expression
49	4933405O20RIK, ANXA2, Calpain, CAPN1, CD320, CIRBP, Ck2, CTNND1, CUX1, CYB5R2, DDX46, DECR1, DHRS13, DUSP21 (includes EG:73547), ERO1L, FGF13, Fibrinogen, FZD7, GAP43, HNRNPA1, ITGAX, MRPL42 (includes EG:28977), NAGLU, Oxidoreductase, OXNAD1, PCYT1A, phosphatase, PITPNM2, PTGR2, PTPRJ, RDH11, SDR9C7, STMN1, STOM, VCL	Tissue Morphology, Antigen Presentation, Cell Morphology
50	ADK (includes EG:132), APBB2, APLP1, APLP2, APP, ATP1A2, ATP1A4, ATP1B1, ATP1B2, C6ORF167, CLIC1, DNAH1, DNAH2, DNAH6, DNAH8, DNAH9, DNAI1, DNAL4, DNALI1, E3 co-factor, FBXW7, FXYD2, GLUL, GPBP1L1, KCNB1, KCNE3, LINGO1, Na-k-atpase, PDIA6, PLEKHF2 (includes EG:79666), PSENEN, RTN2, RTN3, Secretase gamma, UBE2Z	Developmental Disorder, Neurological Disease, Organ Morphology

## Sheet: remarks
Column	Explanation
ID	Rank of the network in Ingenuity
Molecules in network	List of gene names that are differentially expressed beetween wild type and Hr6b knockout spermatids
Top functions	Main functions attributed to the pathway
