# Supplementary material for: The ubiquitin-conjugating enzyme HR6B is required for maintenance of X chromosome silencing in mouse spermatocytes and spermatids
Source: BMC Genomics. 2010 Jun 10;11:367. doi: 10.1186/1471-2164-11-367 (PMC3091626; doi:10.1186/1471-2164-11-367)
Supplement: Additional file 4 — Genes that are known to be involved in ubiquitin pathway and are affected by Hr6b knockout. Differentially expressed genes between Hr6b knockout and wild type spermatids were imported into Ingenuity pathway, and their effect on canonical pathways was investigated. In this table the genes that are involved in the ubiquitin canonical pathway, and affected in Hr6b knockout spermatids are presented. [file 1471-2164-11-367-S4.XLS]

## Sheet: Data
Symbol	Synonym(s)	Entrez Gene Name	Affymetrix	Location	Type	Entrez Gene ID for Mouse
AMFR	GP78, RNF45	autocrine motility factor receptor	1450102_a_at	Plasma Membrane	transmembrane receptor	23802
ANAPC2	9230107K09Rik, AL024279, ANAPHASE PROMOTING COMPLEX SUBUNIT 2, APC2, mKIAA1406, RP11-350O14.5	anaphase promoting complex subunit 2	1415707_at	Nucleus	enzyme	99152
ANAPC4	2610306D21Rik, APC4, D5ERTD249E	anaphase promoting complex subunit 4	1423930_at	Unknown	enzyme	52206
BAG1	BAG1L, Bag1s, RAP46	BCL2-associated athanogene	1416394_at	Cytoplasm	other	12017
BAP1	2300006C11Rik, AA989761, AW553466, DKFZp686N04275, FLJ35406, FLJ37180, HUCEP-13, hucep-6, KIAA0272, mKIAA0272, Ubiquitin Carboxy-terminal Hydrolase, uch-x4, UCHL2	BRCA1 associated protein-1 (ubiquitin carboxy-terminal hydrolase)	1452039_a_at	Nucleus	peptidase	104416
BIRC2	API1, Api2, APOPTOSIS INHIBITOR 1, AW146227, Birc3, CIAP1, cIAP2, HIAP1, HIAP2, IAP1, IAP2, mcIAP1, MIAP1, MIAP2, MIHB, MIHC, rIAP1, RNF48	baculoviral IAP repeat-containing 2	1418854_at	Cytoplasm	other	11797
BIRC6	A430032G04Rik, A430040A19Rik, AA501170, APOLLON, BRUCE, D630005A10Rik, FLJ13726, FLJ13786, KIAA1289, mKIAA1289, Ubiquitin-conjugating enzyme e2	baculoviral IAP repeat-containing 6	1419562_at	Cytoplasm	enzyme	12211
BTRC	B-TRCP, BETA-TRCP, beta-TrCP1, BTRCP1, E3RS(IKAPPAB), FBP1, FBW1A, FBXW1, FBXW1A, FWD1, HOS, KIAA4123, MGC105884, MGC4643, mKIAA4123, Slimb, TRCP BETA, VPU BINDING PROTEIN1	beta-transducin repeat containing	1425680_a_at	Cytoplasm	enzyme	12234
CBL	4732447J05Rik, C-CBL, Cbl ubiquitin ligase, CBL2, CBLA, LOC283153, p120 Cbl, RGD1561386, RNF55	Cas-Br-M (murine) ecotropic retroviral transforming sequence	1434829_at	Nucleus	transcription regulator	12402
CDC20	2310042N09Rik, bA276H19.3, C87100, CDC20A, MGC102824, MGC93111, P55CDC	cell division cycle 20 homolog (S. cerevisiae)	1439377_x_at	Nucleus	other	107995
CDC34 (includes EG:997)	AI327276, Cdc34, E2-CDC34, UBC3, UBE2R1, Ubiquitin conjugating enzyme e2-32	cell division cycle 34 homolog (S. cerevisiae)	1434879_at	Nucleus	enzyme	216150
FBXW7	1110001A17Rik, AGO, CDC4, DKFZp686F23254, FBW6, FBW7, Fbwd6, FBX30, FBXO30, FBXW6, FLJ16457, SEL-10	F-box and WD repeat domain containing 7	1424986_s_at	Nucleus	transcription regulator	50754
HLA-C	D6S204, FLJ27082, H-2D, H-2DD, H-2K(d), H-2Kd, H2 db, H2-D1, H2-K, H2-K1, H2-kb, Hla A2, HLA CLASS I LOCUS C, HLA-Cw, HLA-Cw12, HLA-CW3, HLA-CW4, HLA-Cw6, HLA-JY3, HLC-C, Kb, LOC56628, major histocompatibility complex, class I, C, MGC112896, MGC114586, MGC184092, MGC7052, MGC94828, MGC95123, MHC Class I RT1.Au Heavy Chain, MHC I, MHC-1, Mhc-i-kd, MHCRTA, PSORS1, RATMHCRTA, RT1-A, RT1-A1, RT1-A2, …	major histocompatibility complex, class I, C	1451784_x_at	Plasma Membrane	transmembrane receptor	14972|14964
HSP90AA1	86kDa, 89kDa, AL024080, AL024147, FLJ31884, Heat shock protein 1, alpha, hsp4, HSP86, Hsp86-1, HSP89, Hsp89-alpha-delta-N, HSP89A, Hsp90, HSP90 ALPHA, HSP90A, HSP90N, HSPC1, HSPCA, HSPCAL1, HSPCAL4, HSPN, LAP2, MGC105293	heat shock protein 90kDa alpha (cytosolic), class A member 1	1426645_at	Cytoplasm	other	15519
HSPA5	78kDa, AL022860, AU019543, BIP, D2Wsu141e, D2Wsu17e, FLJ26106, GRP78, HEAT SHOCK 70KDA PROTEIN5, Hsce70, HSP70-5, Immunoglobulin heavy chain binding, mBiP, MIF2, SEZ-7	heat shock 70kDa protein 5 (glucose-regulated protein, 78kDa)	1427464_s_at	Cytoplasm	other	14828
PAN2 (includes EG:9924)	1200014O24RIK, AI047843, AW742773, FLJ39360, hPAN2, KIAA0710, mKIAA0710, Pan2, USP52	PAN2 poly(A) specific ribonuclease subunit homolog (S. cerevisiae)	1426700_a_at	Cytoplasm	peptidase	103135
PARK2	AR-JP, LPRS2, MGC130518, Park, PARKIN, PDJ, PRKN	Parkinson disease (autosomal recessive, juvenile) 2, parkin	1449975_a_at	Cytoplasm	enzyme	50873
PSMA1	20S PROTEASOME ALPHA 1 SUBUNIT, alpha-type, C2, HC2, Macropain subunit C2, MGC14542, MGC14575, MGC14751, MGC1667, MGC21459, MGC22853, MGC23915, NU, PMSA1, PROS30, PROTEASOME COMPONENT C2, Proteasome nu chain	proteasome (prosome, macropain) subunit, alpha type, 1	1458292_at	Cytoplasm	peptidase	26440
PSMB4	HN3, HSN3, Lmp3, Macropain beta chain, PROS26, PROTEASOME BETA CHAIN, Proteasome chain 3	proteasome (prosome, macropain) subunit, beta type, 4	1438984_x_at	Cytoplasm	peptidase	19172
PSMC1	AI325227, MGC24583, MGC8541, P26S4, p56, Proteasome 26s subunit, S4	proteasome (prosome, macropain) 26S subunit, ATPase, 1	1416005_at	Nucleus	peptidase	19179
PSMD3	AI255837, AntP91a, D11Bwg1349e, MGC94658, P58, Psd3, RPN3, S3, Tstap91a, Tum-p91a	proteasome (prosome, macropain) 26S subunit, non-ATPase, 3	1448479_at	Cytoplasm	other	22123
PSMD9	1500011J20Rik, 2610202L11Rik, Bridge, Bridge-1, MGC8644, P27, Rpn4	proteasome (prosome, macropain) 26S subunit, non-ATPase, 9	1423386_at	Cytoplasm	transcription regulator	67151
PSMD11	1700089D09RIK, 1810019E17Rik, 2610024G20Rik, 2810055C24Rik, C78232, MGC3844, P44.5, Psmd11 predicted, Rpn6, S9	proteasome (prosome, macropain) 26S subunit, non-ATPase, 11	1440253_at	Cytoplasm	other	69077
PSMD13	26s Proteasome Rpn13, 26S Proteasome Subunit p40.5, HSPC027, p40.5, Rpn9, S11	proteasome (prosome, macropain) 26S subunit, non-ATPase, 13	1445729_at	Cytoplasm	peptidase	23997
SKP1	15kDa, 2610043E24Rik, 2610206H23Rik, EMC19, MGC34403, OCP-II, OCP2, p19A, p19Skp1, S phase kinase associated protein 1a, SKP1A, Skp1p, TCEB1L	S-phase kinase-associated protein 1	1423149_at	Nucleus	transcription regulator	21402
SKP2	cyclin A-associated kinase, F-box protein Skp2, FBL1, FBXL1, FLB1, MGC102075, MGC116668, MGC1366, p45Skp2, RGD1562456, S-PHASE KINASE-ASSOCIATED PROTEIN 2	S-phase kinase-associated protein 2 (p45)	1449293_a_at	Nucleus	other	27401
THOP1	AI131655, AI327041, EP24.15, Metalloendopeptidase, MGC93105, MP24.15, MP78, TOP	thimet oligopeptidase 1	1425402_at	Cytoplasm	peptidase	50492
UBA1	A1S9, A1S9T, A1ST, AA989744, AMCX1, E1, GXP1, MGC4781, Sbx, SMAX2, UBA1A, UBE1, UBE1X, UBIQUITIN ACTIVATING ENZYME E1	ubiquitin-like modifier activating enzyme 1	1448116_at	Cytoplasm	enzyme	22201
UBC	2700054O04Rik, AI194771, HMG20, Polyubiquitin, TI-225, UBIQUITIN C	ubiquitin C	1425965_at	Cytoplasm	other	22190
UBE2B	17-kDa Ubiquitin-Conjugating Enzyme E2, 2610301N02RIK, E2-14K, E2-17kDa, E2b, HHR6B, HR6B, LOC81816, RAD6B, UBC2	ubiquitin-conjugating enzyme E2B (RAD6 homolog)	1423106_at	Cytoplasm	enzyme	22210
UBE2D2	1500034D03Rik, E2(17)KB2, E217kB, ENSMUSG00000037096, LOC100041725, PUBC1, Ubc2e, UBC4, UBC4/5, UBCH5B	ubiquitin-conjugating enzyme E2D 2 (UBC4/5 homolog, yeast)	1416476_a_at	Cytoplasm	enzyme	56550|100041766
UBE2D3	1100001F19RIK, 9430029A22Rik, AA414951, E2(17)KB3, MGC43926, MGC5416, UBC4/5, UBCH5C, UBIQUITIN CONJUGATING ENZYME E2D3	ubiquitin-conjugating enzyme E2D 3 (UBC4/5 homolog, yeast)	1423113_a_at	Cytoplasm	enzyme	66105
UBE2E3	Ubc4-t, Ubce4, UBCH9, UBCM2	ubiquitin-conjugating enzyme E2E 3 (UBC4/5 homolog, yeast)	1448670_at	Nucleus	enzyme	22193
UBE2G2	1110003O05Rik, D10Xrf369, E2G 2, UBC7, Ubc7p	ubiquitin-conjugating enzyme E2G 2 (UBC7 homolog, yeast)	1417033_at	Cytoplasm	enzyme	22213
UBE2H (includes EG:7328)	1500009C23Rik, AI181839, AI326965, AI462483, AW227540, E2-20K, E2h, E2H10, FLJ20866, N28148, UBC8, UBCH, UBCH2, Ube2h	ubiquitin-conjugating enzyme E2H (UBC8 homolog, yeast)	1438971_x_at	Cytoplasm	enzyme	22214
UBE2I	5830467E05Rik, C358B7.1, MGC105476, Mmubc9, Mubc, P18, SUMO E2, UBC9, UbcE2A, Ubce2i, Ubce9	ubiquitin-conjugating enzyme E2I (UBC9 homolog, yeast)	1422714_at	Nucleus	enzyme	22196
UBE2J1	0710008M05Rik, 1110030I22RIK, CGI-76, HSPC153, HSPC205, HSU93243, MGC12555, Ncube, NCUBE1, Ubc6p	ubiquitin-conjugating enzyme E2, J1 (UBC6 homolog, yeast)	1448824_at	Cytoplasm	enzyme	56228
UBE2L3	C79827, E2-F1, L-UBC, MGC118100, Ubce7, UBCH7, UbcM4	ubiquitin-conjugating enzyme E2L 3	1448880_at	Cytoplasm	enzyme	22195
UBE2R2 (includes EG:54926)	1200003M11Rik, CDC34B, FLJ20419, LOC362852, LOC689226, MGC10481, UBC3B, UBE2R2	ubiquitin-conjugating enzyme E2R 2	1415768_a_at	Unknown	enzyme	67615
UBE2V2	1110021H13RIK, 4632410D19Rik, 5730524P06Rik, 6820402M05, AI848315, C81524, DDVit-1, EDAF-1, EDPF-1, MGC102399, MGC105268, MMS2, Ube2v2 predicted, UEV-2	ubiquitin-conjugating enzyme E2 variant 2	1417983_a_at	Cytoplasm	enzyme	70620
UBE3A	4732496B02, 5830462N02RIK, A130086L21RIK, ANCR, AS, E6-AP, EPVE6AP, FLJ26981, HPVE6A, KIAA4216, mKIAA4216, SE37-2, Ube3a predicted	ubiquitin protein ligase E3A	1416680_at	Nucleus	enzyme	22215
UBE4B	4930551I19Rik, 4933406G05Rik, AU014668, D4Bwg0973e, E4, HDNB1, KIAA0684, LOC100041794, mKIAA0684, Ubiquitination factor E4B, UBOX3, UFD2, UFD2a, Ufd2p	ubiquitination factor E4B (UFD2 homolog, yeast)	1448410_at	Cytoplasm	enzyme	63958
UBR2	9930021A08Rik, AI462103, AW540746, bA49A4.1, C6ORF133, dJ242G1.1, dJ392M17.3, DKFZp686C08114, E130209G04Rik, KIAA0349, MGC36320, MGC71112, mKIAA0349, RP3-392M17.3	ubiquitin protein ligase E3 component n-recognin 2	1453878_at	Nucleus	enzyme	224826
UCHL1	AW822034, C88048, Gad, PARK5, Pgp, PGP9.5, Protein gene product 9.5, R75593, Ubiquitin Carboxy-terminal Hydrolase L1, Ubiquitin carboxyl-terminal hydrolase isozyme L1, UCH	ubiquitin carboxyl-terminal esterase L1 (ubiquitin thiolesterase)	1448260_at	Cytoplasm	peptidase	22223
USP2	B930035K21Rik, MGC93284, Testis specific ubp, UBP41, Ubp69, USP9	ubiquitin specific peptidase 2	1417169_at	Cytoplasm	peptidase	53376
USP3	AA409661, BC017156, MGC129878, MGC129879, MGC28886, SIH003, UBP	ubiquitin specific peptidase 3	1425022_at	Cytoplasm	peptidase	235441
USP7	2210010O09Rik, AA409944, AA617399, AU019296, AW548146, C80752, HAUSP, TEF1	ubiquitin specific peptidase 7 (herpes virus-associated)	1438249_at	Nucleus	peptidase	252870
USP8	AI574262, AW557536, FLJ34456, HumORF8, KIAA0055, MGC129718, mKIAA0055, UBPY	ubiquitin specific peptidase 8	1446807_at	Cytoplasm	peptidase	84092
USP12	Ubh1, USP12L1	ubiquitin specific peptidase 12	1425805_a_at	Cytoplasm	peptidase	22217
USP15	4921514G19Rik, AI327321, E430033I05Rik, Gcap18, KIAA0529, MGC131982, MGC149838, MGC74854, mKIAA0529, Ubp109, UNPH4	ubiquitin specific peptidase 15	1454036_a_at	Cytoplasm	peptidase	14479
USP16	1200004E02Rik, 2810483I07Rik, 6330514E22RIK, UBP-M	ubiquitin specific peptidase 16	1430203_at	Cytoplasm	peptidase	74112
USP19	8430421I07RIK, AI047774, ZMYND9	ubiquitin specific peptidase 19	1455205_a_at	Cytoplasm	peptidase	71472
USP20	1700055M05Rik, AI467231, KIAA1003, LSFR3A, VDU2	ubiquitin specific peptidase 20	1423778_at	Cytoplasm	peptidase	74270
USP24	2700066K03Rik, 2810030C21Rik, AI414051, B130021E18, C79851, FLJ31309, KIAA1057	ubiquitin specific peptidase 24	1452868_at	Unknown	peptidase	329908
USP32	2900074J03Rik, 6430526O11Rik, AW045245, NY-REN-60, USP10	ubiquitin specific peptidase 32	1436159_at	Unknown	enzyme	237898
USP36	2700002L06Rik, DUB1, mKIAA1453	ubiquitin specific peptidase 36	1458311_at	Nucleus	peptidase	72344
USP38	4631402N15Rik, 4833420O05RIK, AA536967, AU044701, AW544820, FLJ35970, HP43.8KD, KIAA1891, mKIAA1891	ubiquitin specific peptidase 38	1428592_s_at	Unknown	peptidase	74841
USP42	2410140K03RIK, 3110031A07Rik, A630018G05RIK, D5Ertd591e, FLJ12697	ubiquitin specific peptidase 42	1434782_at	Unknown	peptidase	76800
USP45	3110003C05Rik, 4930550B20RIK, AI843191, GCAP7, MGC14793, RP23-38K18.3	ubiquitin specific peptidase 45	1427990_at	Unknown	peptidase	77593
USP46	1190009E20RIK, 2410018I08RIK, AI451644, FLJ11850, FLJ12552, FLJ14283, FLJ39393, RGD1564808	ubiquitin specific peptidase 46	1435325_at	Unknown	peptidase	69727
USP49	C330046L10, C330046L10Rik, Gm545, MGC20741, RGD1310513	ubiquitin specific peptidase 49	1439659_at	Unknown	peptidase	224836
USP54	4930429G18RIK, AI115571, bA137L10.3, bA137L10.4, C030002J06RIK, C10orf29, FLJ37318	ubiquitin specific peptidase 54	1428731_at	Unknown	peptidase	78787
USP37 (includes EG:57695)	4932415L06RIK, C330008N13Rik, KIAA1594, MGC117261, Usp37	ubiquitin specific peptidase 37	1438212_at	Nucleus	peptidase	319651
USP9X	5730589N07Rik, AA407302, AA407699, AL022658, AL022749, DFFRX, FAF, FAF-X, Fafl, FAM, RGD1560056	ubiquitin specific peptidase 9, X-linked	1420922_at	Plasma Membrane	peptidase	22284
VHL	HRCA1, PVHL, PVHL30, RCA1, VHL1, Vhlh	von Hippel-Lindau tumor suppressor	1434708_at	Nucleus	other	22346

## Sheet: Remarks
Abbreviation	Explanation	Remark	Remark
Symbol, Synonym(s)	Gene symbol
Entrez Gene Name
Affymetrix	probe ID
Location	subcellular localization
Type	protein function
Entrez Gene ID for Mouse
